# Supplementary material for: Crab bioturbation alters the community assemblies of abundant and rare bacteria on an intertidal wetland in the Yellow River estuary
Source: Front Microbiol. 2025 Jan 31;16:1521363. doi: 10.3389/fmicb.2025.1521363 (PMC11826314; doi:10.3389/fmicb.2025.1521363)
Supplement: Supplementary file 3 [file Table_1.xlsx]

## Sheet: Table S1
Table S1. The topological properties of bacterial co-occurrence network of control community in low marsh.
OTU taxon	Label	Plylum	Degree	Clustering coefficient	Betweenness centrality	Closeness centrality	Eigenvector centrality	Eccentricity centrality	No. Triangle	Hub node	Module ID
OTU5552	RT	Bacteroidota	5	0.4	30	0.524	1	4	4	0	1
OTU6524	RT	Bacteroidota	4	0.667	12	0.5	0.88	4	4	0	1
OTU6036	RT	Desulfobacterota	4	0.667	12	0.5	0.88	4	4	0	1
OTU12217	RT	Bacteroidota	3	0.333	10	0.333	0.431	6	1	0	1
OTU4347	RT	Spirochaetota	3	0.333	10	0.344	0.416	6	1	0	1
OTU4258	RT	Actinobacteriota	4	0.667	8	0.423	0.766	5	4	0	1
OTU11650	RT	Spirochaetota	4	0.667	8	0.423	0.766	5	4	0	1
OTU9	RT	Actinobacteriota	4	0.667	8	0.44	0.728	5	4	0	1
OTU5725	RT	Myxococcota	4	0.667	8	0.44	0.728	5	4	0	1
OTU2313	RT	Bacteroidota	3	1	0	0.407	0.64	5	3	0	1
OTU2274	RT	Desulfobacterota	1	0	0	0.256	0.116	7	0	0	1
OTU1662	RT	Bacteroidota	1	0	0	0.262	0.113	7	0	0	1
OTU5204	RT	Latescibacterota	4	1	0	1	0.908	1	6	0.316	2
OTU582	RT	Planctomycetota	4	1	0	1	0.908	1	6	0.316	2
OTU3446	RT	Planctomycetota	4	1	0	1	0.908	1	6	0.316	2
OTU7237	RT	Planctomycetota	4	1	0	1	0.908	1	6	0.316	2
OTU2303	RT	Proteobacteria	4	1	0	1	0.908	1	6	0.316	2
OTU4954	RT	Acidobacteriota	4	1	0	1	0.908	1	6	0.316	3
OTU2376	RT	Chloroflexi	4	1	0	1	0.908	1	6	0.316	3
OTU4781	RT	Planctomycetota	4	1	0	1	0.908	1	6	0.316	3
OTU2869	RT	Planctomycetota	4	1	0	1	0.908	1	6	0.316	3
OTU2297	RT	Proteobacteria	4	1	0	1	0.908	1	6	0.316	3
OTU3286	RT	Actinobacteriota	3	1	0	1	0.238	1	3	0	4
OTU4198	RT	Deferrisomatota	3	1	0	1	0.238	1	3	0	4
OTU6871	RT	Spirochaetota	3	1	0	1	0.238	1	3	0	4
OTU4079	RT	Zixibacteria	3	1	0	1	0.238	1	3	0	4
OTU2046	RT	Bacteroidota	3	1	0	1	0.238	1	3	0	5
OTU798	RT	Chloroflexi	3	1	0	1	0.238	1	3	0	5
OTU1548	RT	Gemmatimonadota	3	1	0	1	0.238	1	3	0	5
OTU2778	RT	Planctomycetota	3	1	0	1	0.238	1	3	0	5
OTU665	RT	Bacteroidota	2	0	1	1	0.024	1	0	0	6
OTU7413	RT	Bacteroidota	1	0	0	0.667	0.017	2	0	0	6
OTU5750	RT	Chloroflexi	1	0	0	0.667	0.017	2	0	0	6
OTU4263	RT	Chloroflexi	2	1	0	1	0.053	1	1	0	7
OTU6317	RT	Myxococcota	2	1	0	1	0.053	1	1	0	7
OTU2908	RT	Planctomycetota	2	1	0	1	0.053	1	1	0	7
OTU10163	RT	Bacteroidota	2	0	1	1	0.024	1	0	0	8
OTU4327	RT	Acidobacteriota	1	0	0	0.667	0.017	2	0	0	8
OTU3095	RT	Actinobacteriota	1	0	0	0.667	0.017	2	0	0	8
OTU4525	RT	Latescibacterota	2	1	0	1	0.053	1	1	0	9
OTU4491	RT	Planctomycetota	2	1	0	1	0.053	1	1	0	9
OTU4691	RT	Proteobacteria	2	1	0	1	0.053	1	1	0	9
OTU1345	AT	Firmicutes	2	1	0	1	0.053	1	1	0	10
OTU11958	RT	Chloroflexi	2	1	0	1	0.053	1	1	0	10
OTU652	RT	Deferrisomatota	2	1	0	1	0.053	1	1	0	10
OTU176	RT	Dadabacteria	2	1	0	1	0.053	1	1	0	11
OTU4027	RT	Nitrospirota	2	1	0	1	0.053	1	1	0	11
OTU3685	RT	Planctomycetota	2	1	0	1	0.053	1	1	0	11
OTU5711	RT	Acidobacteriota	2	1	0	1	0.053	1	1	0	12
OTU2361	RT	Actinobacteriota	2	1	0	1	0.053	1	1	0	12
OTU2133	RT	Hydrogenedentes	2	1	0	1	0.053	1	1	0	12
OTU5766	RT	Cyanobacteria	2	1	0	1	0.053	1	1	0	13
OTU3604	RT	Planctomycetota	2	1	0	1	0.053	1	1	0	13
OTU4795	RT	Proteobacteria	2	1	0	1	0.053	1	1	0	13
OTU28	RT	Actinobacteriota	2	1	0	1	0.053	1	1	0	14
OTU5136	RT	Desulfobacterota	2	1	0	1	0.053	1	1	0	14
OTU4390	RT	Planctomycetota	2	1	0	1	0.053	1	1	0	14
OTU9236	AT	Deinococcota	2	1	0	1	0.053	1	1	0	15
OTU4737	RT	Proteobacteria	2	1	0	1	0.053	1	1	0	15
OTU4309	RT	WS1	2	1	0	1	0.053	1	1	0	15
OTU5801	RT	Bacteroidota	2	0	1	1	0.024	1	0	0	16
OTU3784	RT	Chloroflexi	1	0	0	0.667	0.017	2	0	0	16
OTU6463	RT	Desulfobacterota	1	0	0	0.667	0.017	2	0	0	16
OTU7214	AT	Proteobacteria	1	0	0	1	0.009	1	0	0	17
OTU23	RT	Hydrogenedentes	1	0	0	1	0.009	1	0	0	17
OTU2345	RT	Desulfobacterota	1	0	0	1	0.009	1	0	0	18
OTU1750	RT	Proteobacteria	1	0	0	1	0.009	1	0	0	18
OTU94	RT	Desulfobacterota	1	0	0	1	0.009	1	0	0	19
OTU11288	RT	Desulfobacterota	1	0	0	1	0.009	1	0	0	19
OTU3596	RT	Chloroflexi	1	0	0	1	0.009	1	0	0	20
OTU3444	RT	Modulibacteria	1	0	0	1	0.009	1	0	0	20
OTU4441	RT	Acidobacteriota	1	0	0	1	0.009	1	0	0	21
OTU5084	RT	Chloroflexi	1	0	0	1	0.009	1	0	0	21
OTU11855	RT	Planctomycetota	1	0	0	1	0.009	1	0	0	22
OTU7430	RT	Proteobacteria	1	0	0	1	0.009	1	0	0	22
OTU4074	RT	Actinobacteriota	1	0	0	1	0.009	1	0	0	23
OTU4674	RT	Proteobacteria	1	0	0	1	0.009	1	0	0	23
OTU1892	RT	Bacteroidota	1	0	0	1	0.009	1	0	0	24
OTU891	RT	Gemmatimonadota	1	0	0	1	0.009	1	0	0	24
OTU1898	RT	Myxococcota	1	0	0	1	0.009	1	0	0	25
OTU7524	RT	Proteobacteria	1	0	0	1	0.009	1	0	0	25
OTU7391	RT	Desulfobacterota	1	0	0	1	0.009	1	0	0	26
OTU11922	RT	Planctomycetota	1	0	0	1	0.009	1	0	0	26
OTU1162	RT	Acidobacteriota	1	0	0	1	0.009	1	0	0	27
OTU6514	RT	Bacteroidota	1	0	0	1	0.009	1	0	0	27
OTU3295	RT	Bacteroidota	1	0	0	1	0.009	1	0	0	28
OTU804	RT	Bacteroidota	1	0	0	1	0.009	1	0	0	28
OTU1741	RT	Bacteroidota	1	0	0	1	0.009	1	0	0	29
OTU7516	RT	Calditrichota	1	0	0	1	0.009	1	0	0	29
OTU2768	RT	Chloroflexi	1	0	0	1	0.009	1	0	0	30
OTU496	RT	Proteobacteria	1	0	0	1	0.009	1	0	0	30
OTU527	RT	NB1-j	1	0	0	1	0.009	1	0	0	31
OTU4690	RT	Planctomycetota	1	0	0	1	0.009	1	0	0	31
OTU4025	RT	Acidobacteriota	1	0	0	1	0.009	1	0	0	32
OTU5952	RT	Modulibacteria	1	0	0	1	0.009	1	0	0	32
OTU3643	RT	NB1-j	1	0	0	1	0.009	1	0	0	33
OTU121	RT	Proteobacteria	1	0	0	1	0.009	1	0	0	33
OTU31	RT	Actinobacteriota	1	0	0	1	0.009	1	0	0	34
OTU1276	RT	Firmicutes	1	0	0	1	0.009	1	0	0	34
OTU11871	AT	Desulfobacterota	1	0	0	1	0.009	1	0	0	35
OTU3591	RT	Chloroflexi	1	0	0	1	0.009	1	0	0	35
OTU152	RT	Acidobacteriota	1	0	0	1	0.009	1	0	0	36
OTU3205	RT	Unclassified Bacteria	1	0	0	1	0.009	1	0	0	36
OTU6910	RT	Bacteroidota	1	0	0	1	0.009	1	0	0	37
OTU3575	RT	Proteobacteria	1	0	0	1	0.009	1	0	0	37
OTU2322	RT	Bacteroidota	1	0	0	1	0.009	1	0	0	38
OTU244	RT	Chloroflexi	1	0	0	1	0.009	1	0	0	38
OTU1204	RT	Hydrogenedentes	1	0	0	1	0.009	1	0	0	39
OTU12134	RT	Planctomycetota	1	0	0	1	0.009	1	0	0	39
OTU5128	RT	Myxococcota	1	0	0	1	0.009	1	0	0	40
OTU4068	RT	Planctomycetota	1	0	0	1	0.009	1	0	0	40
OTU2096	RT	Gemmatimonadota	1	0	0	1	0.009	1	0	0	41
OTU4093	RT	Latescibacterota	1	0	0	1	0.009	1	0	0	41
OTU2954	RT	Acidobacteriota	1	0	0	1	0.009	1	0	0	42
OTU4744	RT	Planctomycetota	1	0	0	1	0.009	1	0	0	42
OTU103	RT	Chloroflexi	1	0	0	1	0.009	1	0	0	43
OTU9550	RT	Gemmatimonadota	1	0	0	1	0.009	1	0	0	43
OTU9855	AT	Actinobacteriota	1	0	0	1	0.009	1	0	0	44
OTU5863	RT	Desulfobacterota	1	0	0	1	0.009	1	0	0	44
OTU3833	RT	Planctomycetota	1	0	0	1	0.009	1	0	0	45
OTU8381	RT	Proteobacteria	1	0	0	1	0.009	1	0	0	45
OTU4103	RT	Desulfobacterota	1	0	0	1	0.009	1	0	0	46
OTU3434	RT	Proteobacteria	1	0	0	1	0.009	1	0	0	46
OTU6640	RT	Chloroflexi	1	0	0	1	0.009	1	0	0	47
OTU6133	RT	Desulfobacterota	1	0	0	1	0.009	1	0	0	47
OTU3550	RT	Acidobacteriota	1	0	0	1	0.009	1	0	0	48
OTU8226	RT	Planctomycetota	1	0	0	1	0.009	1	0	0	48
OTU3502	RT	Sumerlaeota	1	0	0	1	0.009	1	0	0	49
OTU1159	RT	Verrucomicrobiota	1	0	0	1	0.009	1	0	0	49
OTU1608	RT	Latescibacterota	1	0	0	1	0.009	1	0	0	50
OTU4595	RT	Latescibacterota	1	0	0	1	0.009	1	0	0	50
OTU7583	RT	Desulfobacterota	1	0	0	1	0.009	1	0	0	51
OTU6031	RT	NKB15	1	0	0	1	0.009	1	0	0	51
OTU4940	RT	Chloroflexi	1	0	0	1	0.009	1	0	0	52
OTU12008	RT	Planctomycetota	1	0	0	1	0.009	1	0	0	52
OTU11472	RT	Desulfobacterota	1	0	0	1	0.009	1	0	0	53
OTU7	RT	Latescibacterota	1	0	0	1	0.009	1	0	0	53
OTU1598	RT	Bacteroidota	1	0	0	1	0.009	1	0	0	54
OTU192	RT	Chloroflexi	1	0	0	1	0.009	1	0	0	54
OTU6603	RT	Acidobacteriota	1	0	0	1	0.009	1	0	0	55
OTU3735	RT	Planctomycetota	1	0	0	1	0.009	1	0	0	55
OTU5646	RT	Chloroflexi	1	0	0	1	0.009	1	0	0	56
OTU4612	RT	NKB15	1	0	0	1	0.009	1	0	0	56
OTU2150	RT	Bacteroidota	1	0	0	1	0.009	1	0	0	57
OTU5505	RT	Cyanobacteria	1	0	0	1	0.009	1	0	0	57
OTU9460	RT	Acidobacteriota	1	0	0	1	0.009	1	0	0	58
OTU1272	RT	MBNT15	1	0	0	1	0.009	1	0	0	58
OTU5925	RT	Chloroflexi	1	0	0	1	0.009	1	0	0	59
OTU1619	RT	Gemmatimonadota	1	0	0	1	0.009	1	0	0	59
OTU511	RT	Actinobacteriota	1	0	0	1	0.009	1	0	0	60
OTU12011	RT	Myxococcota	1	0	0	1	0.009	1	0	0	60
OTU12042	AT	Bacteroidota	1	0	0	1	0.009	1	0	0	61
OTU4819	RT	Planctomycetota	1	0	0	1	0.009	1	0	0	61
OTU1765	RT	Actinobacteriota	1	0	0	1	0.009	1	0	0	62
OTU3134	RT	Bacteroidota	1	0	0	1	0.009	1	0	0	62
OTU5820	RT	Firmicutes	1	0	0	1	0.009	1	0	0	63
OTU4174	RT	Latescibacterota	1	0	0	1	0.009	1	0	0	63
OTU5758	RT	Chloroflexi	1	0	0	1	0.009	1	0	0	64
OTU5904	RT	Planctomycetota	1	0	0	1	0.009	1	0	0	64
OTU1679	RT	Chloroflexi	1	0	0	1	0.009	1	0	0	65
OTU4232	RT	Planctomycetota	1	0	0	1	0.009	1	0	0	65
OTU3603	RT	Chloroflexi	1	0	0	1	0.009	1	0	0	66
OTU6099	RT	Planctomycetota	1	0	0	1	0.009	1	0	0	66
OTU4120	RT	Acidobacteriota	1	0	0	1	0.009	1	0	0	67
OTU4197	RT	Planctomycetota	1	0	0	1	0.009	1	0	0	67
OTU4165	RT	Nitrospirota	1	0	0	1	0.009	1	0	0	68
OTU12072	RT	Proteobacteria	1	0	0	1	0.009	1	0	0	68
OTU6660	RT	Dependentiae	1	0	0	1	0.009	1	0	0	69
OTU8015	RT	Planctomycetota	1	0	0	1	0.009	1	0	0	69
OTU5105	RT	Fermentibacterota	1	0	0	1	0.009	1	0	0	70
OTU546	RT	Nitrospirota	1	0	0	1	0.009	1	0	0	70

## Sheet: Table S2
Table S2. The topological properties of co-occurrence network of burrow community in low marsh.
OTU taxon	Label	Plylum	Degree	Clustering coefficient	Betweenness centrality	Closeness centrality	Eigenvector centrality	Eccentricity centrality	No. Triangle	Hub node	Module ID
OTU1280	AT	Firmicutes	8	0.571	23.42	0.65	0.909	3	16	0.387	1
OTU3296	AT	Firmicutes	9	0.528	21.42	0.722	1	3	19	0.423	1
OTU627	AT	Firmicutes	5	0.4	17	0.542	0.398	4	4	0.162	1
OTU2967	AT	Firmicutes	7	0.571	12.25	0.65	0.808	3	12	0.34	1
OTU7315	AT	Firmicutes	7	0.762	1.42	0.591	0.886	3	16	0.378	1
OTU7062	AT	Firmicutes	6	0.867	0.5	0.565	0.805	3	13	0.343	1
OTU1345	AT	Firmicutes	5	1	0	0.542	0.692	3	10	0.296	1
OTU11729	AT	Firmicutes	4	1	0	0.52	0.583	3	6	0.247	1
OTU706	RT	Firmicutes	2	0	12	0.433	0.154	4	0	0.064	1
OTU5922	RT	Proteobacteria	4	0.667	5	0.52	0.387	4	4	0.158	1
OTU4859	RT	Desulfobacterota	5	1	0	0.542	0.692	3	10	0.296	1
OTU5135	RT	Firmicutes	2	1	0	0.371	0.134	5	1	0.052	1
OTU5026	RT	Proteobacteria	1	0	0	0.361	0.068	5	0	0.026	1
OTU4347	RT	Spirochaetota	1	0	0	0.31	0.027	5	0	0.01	1
OTU2357	RT	Bacteroidota	3	0.667	0.5	1	0.03	1	2	0	2
OTU1579	RT	Bacteroidota	3	0.667	0.5	1	0.03	1	2	0	2
OTU1645	RT	Bacteroidota	2	1	0	0.75	0.023	2	1	0	2
OTU3234	RT	Bacteroidota	2	1	0	0.75	0.023	2	1	0	2
OTU4665	RT	Actinobacteriota	2	0	1	1	0.008	1	0	0	3
OTU587	RT	Actinobacteriota	1	0	0	0.667	0.005	2	0	0	3
OTU1349	RT	Proteobacteria	1	0	0	0.667	0.005	2	0	0	3
OTU3063	RT	Hydrogenedentes	2	1	0	1	0.014	1	1	0	4
OTU2981	RT	Chloroflexi	2	1	0	1	0.014	1	1	0	4
OTU1606	RT	Bacteroidota	2	1	0	1	0.014	1	1	0	4
OTU10656	AT	Proteobacteria	2	1	0	1	0.014	1	1	0	5
OTU6525	RT	Bacteroidota	2	1	0	1	0.014	1	1	0	5
OTU4450	RT	Bacteroidota	2	1	0	1	0.014	1	1	0	5
OTU2416	AT	Actinobacteriota	1	0	0	1	0.003	1	0	0	6
OTU4354	RT	Cyanobacteria	1	0	0	1	0.003	1	0	0	6
OTU4323	AT	Proteobacteria	1	0	0	1	0.003	1	0	0	7
OTU4808	RT	Proteobacteria	1	0	0	1	0.003	1	0	0	7
OTU5584	AT	Desulfobacterota	1	0	0	1	0.003	1	0	0	8
OTU5501	RT	Desulfobacterota	1	0	0	1	0.003	1	0	0	8
OTU2237	AT	Cyanobacteria	1	0	0	1	0.003	1	0	0	9
OTU2040	RT	Verrucomicrobiota	1	0	0	1	0.003	1	0	0	9
OTU1941	RT	Acidobacteriota	1	0	0	1	0.003	1	0	0	10
OTU6511	RT	Acidobacteriota	1	0	0	1	0.003	1	0	0	10
OTU749	RT	Chloroflexi	1	0	0	1	0.003	1	0	0	11
OTU28	RT	Actinobacteriota	1	0	0	1	0.003	1	0	0	11
OTU5798	AT	Bacteroidota	1	0	0	1	0.003	1	0	0	12
OTU2963	RT	Planctomycetota	1	0	0	1	0.003	1	0	0	12
OTU3677	RT	Nitrospinota	1	0	0	1	0.003	1	0	0	13
OTU4538	RT	Chloroflexi	1	0	0	1	0.003	1	0	0	13
OTU325	RT	Desulfobacterota	1	0	0	1	0.003	1	0	0	14
OTU1159	RT	Verrucomicrobiota	1	0	0	1	0.003	1	0	0	14
OTU3863	RT	Acidobacteriota	1	0	0	1	0.003	1	0	0	15
OTU4200	RT	Chloroflexi	1	0	0	1	0.003	1	0	0	15
OTU4428	RT	Chloroflexi	1	0	0	1	0.003	1	0	0	16
OTU877	RT	Acidobacteriota	1	0	0	1	0.003	1	0	0	16
OTU4190	RT	Desulfobacterota	1	0	0	1	0.003	1	0	0	17
OTU3262	RT	Verrucomicrobiota	1	0	0	1	0.003	1	0	0	17
OTU4857	RT	Bacteroidota	1	0	0	1	0.003	1	0	0	18
OTU5316	RT	Bacteroidota	1	0	0	1	0.003	1	0	0	18
OTU7	RT	Latescibacterota	1	0	0	1	0.003	1	0	0	19
OTU4149	RT	Proteobacteria	1	0	0	1	0.003	1	0	0	19
OTU4090	RT	Chloroflexi	1	0	0	1	0.003	1	0	0	20
OTU4035	RT	Acidobacteriota	1	0	0	1	0.003	1	0	0	20
OTU4633	RT	NKB15	1	0	0	1	0.003	1	0	0	21
OTU3791	RT	Proteobacteria	1	0	0	1	0.003	1	0	0	21
OTU4223	RT	Acidobacteriota	1	0	0	1	0.003	1	0	0	22
OTU4198	RT	Deferrisomatota	1	0	0	1	0.003	1	0	0	22
OTU1007	RT	Bacteroidota	1	0	0	1	0.003	1	0	0	23
OTU11510	RT	Proteobacteria	1	0	0	1	0.003	1	0	0	23
OTU4070	RT	Acidobacteriota	1	0	0	1	0.003	1	0	0	24
OTU4636	RT	Bacteroidota	1	0	0	1	0.003	1	0	0	24
OTU4025	RT	Acidobacteriota	1	0	0	1	0.003	1	0	0	25
OTU537	RT	Acidobacteriota	1	0	0	1	0.003	1	0	0	25
OTU3581	RT	Proteobacteria	1	0	0	1	0.003	1	0	0	26
OTU2995	RT	Actinobacteriota	1	0	0	1	0.003	1	0	0	26
OTU1558	RT	Planctomycetota	1	0	0	1	0.003	1	0	0	27
OTU1012	RT	Planctomycetota	1	0	0	1	0.003	1	0	0	27
OTU2279	RT	Proteobacteria	1	0	0	1	0.003	1	0	0	28
OTU3988	RT	Proteobacteria	1	0	0	1	0.003	1	0	0	28
OTU2954	RT	Acidobacteriota	1	0	0	1	0.003	1	0	0	29
OTU2387	RT	Planctomycetota	1	0	0	1	0.003	1	0	0	29
OTU8029	RT	Sumerlaeota	1	0	0	1	0.003	1	0	0	30
OTU11870	RT	Acidobacteriota	1	0	0	1	0.003	1	0	0	30
OTU483	RT	Proteobacteria	1	0	0	1	0.003	1	0	0	31
OTU6946	RT	Latescibacterota	1	0	0	1	0.003	1	0	0	31
OTU6469	RT	Planctomycetota	1	0	0	1	0.003	1	0	0	32
OTU1727	RT	Planctomycetota	1	0	0	1	0.003	1	0	0	32
OTU5750	RT	Chloroflexi	1	0	0	1	0.003	1	0	0	33
OTU6111	RT	Planctomycetota	1	0	0	1	0.003	1	0	0	33
OTU729	RT	Proteobacteria	1	0	0	1	0.003	1	0	0	34
OTU1733	RT	Patescibacteria	1	0	0	1	0.003	1	0	0	34
OTU3936	RT	Acidobacteriota	1	0	0	1	0.003	1	0	0	35
OTU1412	RT	Sumerlaeota	1	0	0	1	0.003	1	0	0	35
OTU4784	RT	MBNT15	1	0	0	1	0.003	1	0	0	36
OTU2161	RT	Planctomycetota	1	0	0	1	0.003	1	0	0	36
OTU6440	RT	Proteobacteria	1	0	0	1	0.003	1	0	0	37
OTU5391	RT	Proteobacteria	1	0	0	1	0.003	1	0	0	37
OTU8194	AT	Proteobacteria	1	0	0	1	0.003	1	0	0	38
OTU4940	RT	Chloroflexi	1	0	0	1	0.003	1	0	0	38
OTU5125	RT	Proteobacteria	1	0	0	1	0.003	1	0	0	39
OTU1657	RT	Bacteroidota	1	0	0	1	0.003	1	0	0	39
OTU211	RT	Planctomycetota	1	0	0	1	0.003	1	0	0	40
OTU5571	RT	Desulfobacterota	1	0	0	1	0.003	1	0	0	40
OTU10681	AT	Proteobacteria	1	0	0	1	0.003	1	0	0	41
OTU2031	RT	Firmicutes	1	0	0	1	0.003	1	0	0	41
OTU6892	RT	Planctomycetota	1	0	0	1	0.003	1	0	0	42
OTU8	RT	Bacteroidota	1	0	0	1	0.003	1	0	0	42
OTU7902	RT	Proteobacteria	1	0	0	1	0.003	1	0	0	43
OTU120	RT	Acidobacteriota	1	0	0	1	0.003	1	0	0	43
OTU4419	RT	Sva0485	1	0	0	1	0.003	1	0	0	44
OTU3198	RT	Bacteroidota	1	0	0	1	0.003	1	0	0	44
OTU156	RT	Planctomycetota	1	0	0	1	0.003	1	0	0	45
OTU2160	RT	Acidobacteriota	1	0	0	1	0.003	1	0	0	45
OTU4422	RT	Spirochaetota	1	0	0	1	0.003	1	0	0	46
OTU2351	RT	Gemmatimonadota	1	0	0	1	0.003	1	0	0	46
OTU1564	RT	Proteobacteria	1	0	0	1	0.003	1	0	0	47
OTU7573	RT	Proteobacteria	1	0	0	1	0.003	1	0	0	47
OTU9	RT	Actinobacteriota	1	0	0	1	0.003	1	0	0	48
OTU2313	RT	Bacteroidota	1	0	0	1	0.003	1	0	0	48
OTU4197	RT	Planctomycetota	1	0	0	1	0.003	1	0	0	49
OTU2629	RT	Desulfobacterota	1	0	0	1	0.003	1	0	0	49
OTU7835	RT	Proteobacteria	1	0	0	1	0.003	1	0	0	50
OTU11083	RT	Bacteroidota	1	0	0	1	0.003	1	0	0	50
OTU3086	RT	Bacteroidota	1	0	0	1	0.003	1	0	0	51
OTU4380	RT	Proteobacteria	1	0	0	1	0.003	1	0	0	51
OTU3003	RT	Bacteroidota	1	0	0	1	0.003	1	0	0	52
OTU3111	RT	Bacteroidota	1	0	0	1	0.003	1	0	0	52
OTU10351	AT	Firmicutes	1	0	0	1	0.003	1	0	0	53
OTU5538	RT	Actinobacteriota	1	0	0	1	0.003	1	0	0	53
OTU371	RT	Planctomycetota	1	0	0	1	0.003	1	0	0	54
OTU1596	RT	Chloroflexi	1	0	0	1	0.003	1	0	0	54
OTU3551	AT	Proteobacteria	1	0	0	1	0.003	1	0	0	55
OTU7985	RT	Planctomycetota	1	0	0	1	0.003	1	0	0	55
OTU4225	RT	Proteobacteria	1	0	0	1	0.003	1	0	0	56
OTU42	RT	Planctomycetota	1	0	0	1	0.003	1	0	0	56
OTU4107	RT	Zixibacteria	1	0	0	1	0.003	1	0	0	57
OTU5095	RT	Chloroflexi	1	0	0	1	0.003	1	0	0	57
OTU4436	RT	Proteobacteria	1	0	0	1	0.003	1	0	0	58
OTU1560	RT	Hydrogenedentes	1	0	0	1	0.003	1	0	0	58
OTU2956	RT	Planctomycetota	1	0	0	1	0.003	1	0	0	59
OTU4174	RT	Latescibacterota	1	0	0	1	0.003	1	0	0	59
OTU3369	RT	Bdellovibrionota	1	0	0	1	0.003	1	0	0	60
OTU3679	RT	Actinobacteriota	1	0	0	1	0.003	1	0	0	60
OTU447	RT	Bacteroidota	1	0	0	1	0.003	1	0	0	61
OTU3781	RT	Planctomycetota	1	0	0	1	0.003	1	0	0	61

## Sheet: Table S3
Table S3. The topological properties of co-occurrence network of mound community in low marsh.
OTU taxon	Label	Plylum	Degree	Clustering coefficient	Betweenness centrality	Closeness centrality	Eigenvector centrality	Eccentricity centrality	No. Triangle	Hub node	Module ID
OTU7524	RT	Proteobacteria	5	0.5	5	0.857	0.866	2	5	0	1
OTU107	RT	Proteobacteria	4	0.667	2	0.75	0.754	2	4	0	1
OTU4120	RT	Acidobacteriota	4	0.667	2	0.75	0.754	2	4	0	1
OTU3268	RT	Proteobacteria	4	0.667	1.5	0.75	0.785	2	4	0	1
OTU1953	RT	Planctomycetota	3	0.667	0.5	0.6	0.547	3	2	0	1
OTU4239	RT	Proteobacteria	2	1	0	0.545	0.38	3	1	0	1
OTU7391	RT	Desulfobacterota	2	1	0	0.5	0.404	3	1	0	1
OTU1558	RT	Planctomycetota	4	1	0	1	1	1	6	0.447	2
OTU9628	RT	Bacteroidota	4	1	0	1	1	1	6	0.447	2
OTU1287	RT	Acidobacteriota	4	1	0	1	1	1	6	0.447	2
OTU2198	RT	Acidobacteriota	4	1	0	1	1	1	6	0.447	2
OTU1999	RT	Proteobacteria	4	1	0	1	1	1	6	0.447	2
OTU7913	RT	Acidobacteriota	2	0	2	0.75	0.034	2	0	0	3
OTU1242	RT	Planctomycetota	2	0	2	0.75	0.034	2	0	0	3
OTU1345	AT	Firmicutes	1	0	0	0.5	0.021	3	0	0	3
OTU2438	RT	Bacteroidota	1	0	0	0.5	0.021	3	0	0	3
OTU3995	RT	Planctomycetota	3	1	0	1	0.256	1	3	0	4
OTU4744	RT	Planctomycetota	3	1	0	1	0.256	1	3	0	4
OTU4777	RT	Spirochaetota	3	1	0	1	0.256	1	3	0	4
OTU7516	RT	Calditrichota	3	1	0	1	0.256	1	3	0	4
OTU325	RT	Desulfobacterota	2	0	1	1	0.024	1	0	0	5
OTU4385	RT	Acidobacteriota	1	0	0	0.667	0.017	2	0	0	5
OTU733	RT	Acidobacteriota	1	0	0	0.667	0.017	2	0	0	5
OTU2467	RT	Acidobacteriota	2	0	1	1	0.024	1	0	0	6
OTU511	RT	Actinobacteriota	1	0	0	0.667	0.017	2	0	0	6
OTU1224	RT	Unclassified Bacteria	1	0	0	0.667	0.017	2	0	0	6
OTU6884	RT	Firmicutes	2	1	0	1	0.056	1	1	0	7
OTU550	RT	Proteobacteria	2	1	0	1	0.056	1	1	0	7
OTU1170	RT	Actinobacteriota	2	1	0	1	0.056	1	1	0	7
OTU4884	RT	Bacteroidota	2	0	1	1	0.024	1	0	0	8
OTU2876	RT	Proteobacteria	1	0	0	0.667	0.017	2	0	0	8
OTU8646	RT	Proteobacteria	1	0	0	0.667	0.017	2	0	0	8
OTU5733	RT	Chloroflexi	2	0	1	1	0.024	1	0	0	9
OTU3657	RT	Chloroflexi	1	0	0	0.667	0.017	2	0	0	9
OTU3387	RT	Bacteroidota	1	0	0	0.667	0.017	2	0	0	9
OTU6778	RT	Bacteroidota	2	1	0	1	0.056	1	1	0	10
OTU4053	RT	WS2	2	1	0	1	0.056	1	1	0	10
OTU2501	RT	Bacteroidota	2	1	0	1	0.056	1	1	0	10
OTU3414	RT	Planctomycetota	2	1	0	1	0.056	1	1	0	11
OTU11935	RT	Chloroflexi	2	1	0	1	0.056	1	1	0	11
OTU1782	RT	Proteobacteria	2	1	0	1	0.056	1	1	0	11
OTU2177	RT	Bacteroidota	2	1	0	1	0.056	1	1	0	12
OTU3535	RT	Acidobacteriota	2	1	0	1	0.056	1	1	0	12
OTU2967	AT	Firmicutes	2	1	0	1	0.056	1	1	0	12
OTU1835	RT	Planctomycetota	2	0	1	1	0.024	1	0	0	13
OTU4556	RT	Bacteroidota	1	0	0	0.667	0.017	2	0	0	13
OTU3198	RT	Bacteroidota	1	0	0	0.667	0.017	2	0	0	13
OTU1657	RT	Bacteroidota	2	1	0	1	0.056	1	1	0	14
OTU7234	RT	Proteobacteria	2	1	0	1	0.056	1	1	0	14
OTU3192	RT	Unclassified Bacteria	2	1	0	1	0.056	1	1	0	14
OTU3551	AT	Proteobacteria	1	0	0	1	0.009	1	0	0	15
OTU7439	RT	Proteobacteria	1	0	0	1	0.009	1	0	0	15
OTU2985	AT	Proteobacteria	1	0	0	1	0.009	1	0	0	16
OTU10977	RT	Proteobacteria	1	0	0	1	0.009	1	0	0	16
OTU6636	RT	Acidobacteriota	1	0	0	1	0.009	1	0	0	17
OTU841	RT	Chloroflexi	1	0	0	1	0.009	1	0	0	17
OTU1143	RT	Firmicutes	1	0	0	1	0.009	1	0	0	18
OTU2993	RT	Actinobacteriota	1	0	0	1	0.009	1	0	0	18
OTU8682	RT	Proteobacteria	1	0	0	1	0.009	1	0	0	19
OTU1892	RT	Bacteroidota	1	0	0	1	0.009	1	0	0	19
OTU4148	RT	Chloroflexi	1	0	0	1	0.009	1	0	0	20
OTU4555	RT	Proteobacteria	1	0	0	1	0.009	1	0	0	20
OTU7016	RT	Acidobacteriota	1	0	0	1	0.009	1	0	0	21
OTU142	MT	Planctomycetota	1	0	0	1	0.009	1	0	0	21
OTU196	AT	Bacteroidota	1	0	0	1	0.009	1	0	0	22
OTU3495	AT	MBNT15	1	0	0	1	0.009	1	0	0	22
OTU12170	RT	Chloroflexi	1	0	0	1	0.009	1	0	0	23
OTU6683	RT	Bacteroidota	1	0	0	1	0.009	1	0	0	23
OTU2912	RT	Acidobacteriota	1	0	0	1	0.009	1	0	0	24
OTU4336	RT	Chloroflexi	1	0	0	1	0.009	1	0	0	24
OTU3444	RT	Modulibacteria	1	0	0	1	0.009	1	0	0	25
OTU7463	RT	Chloroflexi	1	0	0	1	0.009	1	0	0	25
OTU7566	RT	Gemmatimonadota	1	0	0	1	0.009	1	0	0	26
OTU2949	RT	Proteobacteria	1	0	0	1	0.009	1	0	0	26
OTU7754	RT	Bacteroidota	1	0	0	1	0.009	1	0	0	27
OTU4039	RT	Proteobacteria	1	0	0	1	0.009	1	0	0	27
OTU675	RT	Acidobacteriota	1	0	0	1	0.009	1	0	0	28
OTU2066	RT	Bacteroidota	1	0	0	1	0.009	1	0	0	28
OTU8575	RT	Actinobacteriota	1	0	0	1	0.009	1	0	0	29
OTU9208	RT	Actinobacteriota	1	0	0	1	0.009	1	0	0	29
OTU3734	RT	Chloroflexi	1	0	0	1	0.009	1	0	0	30
OTU2843	RT	Planctomycetota	1	0	0	1	0.009	1	0	0	30
OTU2186	RT	Proteobacteria	1	0	0	1	0.009	1	0	0	31
OTU9364	RT	Latescibacterota	1	0	0	1	0.009	1	0	0	31
OTU11855	RT	Planctomycetota	1	0	0	1	0.009	1	0	0	32
OTU1946	RT	Proteobacteria	1	0	0	1	0.009	1	0	0	32
OTU1745	RT	Acidobacteriota	1	0	0	1	0.009	1	0	0	33
OTU12298	RT	Chloroflexi	1	0	0	1	0.009	1	0	0	33
OTU1240	RT	WS1	1	0	0	1	0.009	1	0	0	34
OTU3958	RT	Bacteroidota	1	0	0	1	0.009	1	0	0	34
OTU846	RT	Proteobacteria	1	0	0	1	0.009	1	0	0	35
OTU7	RT	Latescibacterota	1	0	0	1	0.009	1	0	0	35
OTU442	RT	Planctomycetota	1	0	0	1	0.009	1	0	0	36
OTU6049	RT	Chloroflexi	1	0	0	1	0.009	1	0	0	36
OTU2913	RT	Desulfobacterota	1	0	0	1	0.009	1	0	0	37
OTU4203	RT	Gemmatimonadota	1	0	0	1	0.009	1	0	0	37
OTU5580	RT	Sva0485	1	0	0	1	0.009	1	0	0	38
OTU11988	RT	Chloroflexi	1	0	0	1	0.009	1	0	0	38
OTU9	RT	Actinobacteriota	1	0	0	1	0.009	1	0	0	39
OTU1409	RT	Planctomycetota	1	0	0	1	0.009	1	0	0	39
OTU4525	RT	Latescibacterota	1	0	0	1	0.009	1	0	0	40
OTU647	RT	Chloroflexi	1	0	0	1	0.009	1	0	0	40
OTU1303	RT	Firmicutes	1	0	0	1	0.009	1	0	0	41
OTU1629	RT	Proteobacteria	1	0	0	1	0.009	1	0	0	41
OTU939	RT	Proteobacteria	1	0	0	1	0.009	1	0	0	42
OTU2116	RT	Planctomycetota	1	0	0	1	0.009	1	0	0	42
OTU1549	RT	Bacteroidota	1	0	0	1	0.009	1	0	0	43
OTU1162	RT	Acidobacteriota	1	0	0	1	0.009	1	0	0	43
OTU1978	RT	Campilobacterota	1	0	0	1	0.009	1	0	0	44
OTU10644	RT	Desulfobacterota	1	0	0	1	0.009	1	0	0	44
OTU7597	RT	Planctomycetota	1	0	0	1	0.009	1	0	0	45
OTU5647	RT	Planctomycetota	1	0	0	1	0.009	1	0	0	45
OTU348	RT	Actinobacteriota	1	0	0	1	0.009	1	0	0	46
OTU479	RT	Acidobacteriota	1	0	0	1	0.009	1	0	0	46
OTU7985	RT	Planctomycetota	1	0	0	1	0.009	1	0	0	47
OTU3609	RT	Myxococcota	1	0	0	1	0.009	1	0	0	47
OTU1527	RT	Chloroflexi	1	0	0	1	0.009	1	0	0	48
OTU3443	RT	Chloroflexi	1	0	0	1	0.009	1	0	0	48
OTU1898	RT	Myxococcota	1	0	0	1	0.009	1	0	0	49
OTU3379	RT	Actinobacteriota	1	0	0	1	0.009	1	0	0	49
OTU6598	RT	Planctomycetota	1	0	0	1	0.009	1	0	0	50
OTU587	RT	Actinobacteriota	1	0	0	1	0.009	1	0	0	50
OTU3517	RT	Acidobacteriota	1	0	0	1	0.009	1	0	0	51
OTU6260	RT	Bacteroidota	1	0	0	1	0.009	1	0	0	51
OTU3605	RT	Gemmatimonadota	1	0	0	1	0.009	1	0	0	52
OTU4808	RT	Proteobacteria	1	0	0	1	0.009	1	0	0	52
OTU1621	RT	Proteobacteria	1	0	0	1	0.009	1	0	0	53
OTU6790	RT	Armatimonadota	1	0	0	1	0.009	1	0	0	53
OTU3960	RT	Bacteroidota	1	0	0	1	0.009	1	0	0	54
OTU9224	RT	Gemmatimonadota	1	0	0	1	0.009	1	0	0	54
OTU11510	RT	Proteobacteria	1	0	0	1	0.009	1	0	0	55
OTU515	RT	Proteobacteria	1	0	0	1	0.009	1	0	0	55
OTU860	RT	Planctomycetota	1	0	0	1	0.009	1	0	0	56
OTU4581	RT	Verrucomicrobiota	1	0	0	1	0.009	1	0	0	56
OTU3096	RT	Proteobacteria	1	0	0	1	0.009	1	0	0	57
OTU4171	RT	Chloroflexi	1	0	0	1	0.009	1	0	0	57
OTU545	RT	Latescibacterota	1	0	0	1	0.009	1	0	0	58
OTU4671	RT	WS2	1	0	0	1	0.009	1	0	0	58
OTU2941	RT	Actinobacteriota	1	0	0	1	0.009	1	0	0	59
OTU51	RT	Gemmatimonadota	1	0	0	1	0.009	1	0	0	59
OTU5297	RT	Planctomycetota	1	0	0	1	0.009	1	0	0	60
OTU4461	RT	Actinobacteriota	1	0	0	1	0.009	1	0	0	60
OTU3302	RT	Proteobacteria	1	0	0	1	0.009	1	0	0	61
OTU4223	RT	Acidobacteriota	1	0	0	1	0.009	1	0	0	61
OTU5151	RT	Bacteroidota	1	0	0	1	0.009	1	0	0	62
OTU204	RT	Proteobacteria	1	0	0	1	0.009	1	0	0	62
OTU3737	RT	Latescibacterota	1	0	0	1	0.009	1	0	0	63
OTU5420	RT	Desulfobacterota	1	0	0	1	0.009	1	0	0	63
OTU4318	RT	Desulfobacterota	1	0	0	1	0.009	1	0	0	64
OTU552	RT	Acidobacteriota	1	0	0	1	0.009	1	0	0	64
OTU418	RT	Firmicutes	1	0	0	1	0.009	1	0	0	65
OTU4055	RT	Bacteroidota	1	0	0	1	0.009	1	0	0	65
OTU297	RT	Planctomycetota	1	0	0	1	0.009	1	0	0	66
OTU7577	RT	Acidobacteriota	1	0	0	1	0.009	1	0	0	66
OTU1602	RT	Proteobacteria	1	0	0	1	0.009	1	0	0	67
OTU1182	RT	Proteobacteria	1	0	0	1	0.009	1	0	0	67
OTU2241	RT	Bacteroidota	1	0	0	1	0.009	1	0	0	68
OTU852	RT	Actinobacteriota	1	0	0	1	0.009	1	0	0	68
OTU3234	RT	Bacteroidota	1	0	0	1	0.009	1	0	0	69
OTU12079	RT	Latescibacterota	1	0	0	1	0.009	1	0	0	69
OTU285	RT	Planctomycetota	1	0	0	1	0.009	1	0	0	70
OTU4075	RT	Planctomycetota	1	0	0	1	0.009	1	0	0	70
OTU1519	RT	Bacteroidota	1	0	0	1	0.009	1	0	0	71
OTU2890	RT	Acidobacteriota	1	0	0	1	0.009	1	0	0	71
OTU4164	RT	Proteobacteria	1	0	0	1	0.009	1	0	0	72
OTU5812	RT	Planctomycetota	1	0	0	1	0.009	1	0	0	72
OTU5287	RT	Proteobacteria	1	0	0	1	0.009	1	0	0	73
OTU3933	RT	Bacteroidota	1	0	0	1	0.009	1	0	0	73
OTU239	RT	Planctomycetota	1	0	0	1	0.009	1	0	0	74
OTU4149	RT	Proteobacteria	1	0	0	1	0.009	1	0	0	74
OTU1172	RT	Bacteroidota	1	0	0	1	0.009	1	0	0	75
OTU1564	RT	Proteobacteria	1	0	0	1	0.009	1	0	0	75
OTU6541	RT	Proteobacteria	1	0	0	1	0.009	1	0	0	76
OTU4236	RT	WS2	1	0	0	1	0.009	1	0	0	76
OTU7067	RT	Desulfobacterota	1	0	0	1	0.009	1	0	0	77
OTU6991	AT	Firmicutes	1	0	0	1	0.009	1	0	0	77
OTU4109	RT	Bacteroidota	1	0	0	1	0.009	1	0	0	78
OTU5146	RT	Planctomycetota	1	0	0	1	0.009	1	0	0	78
OTU9878	RT	Firmicutes	1	0	0	1	0.009	1	0	0	79
OTU6828	RT	Chloroflexi	1	0	0	1	0.009	1	0	0	79
OTU149	RT	Planctomycetota	1	0	0	1	0.009	1	0	0	80
OTU1809	RT	Proteobacteria	1	0	0	1	0.009	1	0	0	80
OTU12116	RT	Acidobacteriota	1	0	0	1	0.009	1	0	0	81
OTU2724	RT	NB1-j	1	0	0	1	0.009	1	0	0	81
OTU117	RT	Chloroflexi	1	0	0	1	0.009	1	0	0	82
OTU10933	RT	Desulfobacterota	1	0	0	1	0.009	1	0	0	82
OTU1269	RT	Planctomycetota	1	0	0	1	0.009	1	0	0	83
OTU371	RT	Planctomycetota	1	0	0	1	0.009	1	0	0	83
OTU7244	AT	Chloroflexi	1	0	0	1	0.009	1	0	0	84
OTU6405	RT	Bacteroidota	1	0	0	1	0.009	1	0	0	84
OTU3634	RT	Zixibacteria	1	0	0	1	0.009	1	0	0	85
OTU11447	AT	Chloroflexi	1	0	0	1	0.009	1	0	0	85
OTU697	RT	Chloroflexi	1	0	0	1	0.009	1	0	0	86
OTU454	RT	Proteobacteria	1	0	0	1	0.009	1	0	0	86
OTU8	RT	Bacteroidota	1	0	0	1	0.009	1	0	0	87
OTU3183	RT	Bacteroidota	1	0	0	1	0.009	1	0	0	87
OTU1204	RT	Hydrogenedentes	1	0	0	1	0.009	1	0	0	88
OTU4078	RT	Planctomycetota	1	0	0	1	0.009	1	0	0	88

## Sheet: Tabel S4
Table S4. The topological properties of bacterial co-occurrence network of control community in middle marsh.
OTU taxon	Label	Plylum	Degree	Clustering coefficient	Betweenness centrality	Closeness centrality	Eigenvector centrality	Eccentricity centrality	No. Triangle	Hub node	Module ID
OTU1821	RT	Chloroflexi	5	0.3	199	0.348	0.365	6	3	0.137	1
OTU841	RT	Chloroflexi	10	0.444	192.08	0.405	1	6	20	0.379	1
OTU1314	RT	Bacteroidota	8	0.536	81.27	0.4	0.785	5	15	0.301	1
OTU2512	RT	Latescibacterota	7	0.667	69.93	0.395	0.744	5	14	0.285	1
OTU122	AT	Proteobacteria	8	0.607	68.72	0.395	0.82	5	17	0.316	1
OTU2767	RT	Gemmatimonadota	8	0.571	57.28	0.368	0.805	6	16	0.309	1
OTU1356	RT	Proteobacteria	9	0.556	57.08	0.381	0.977	6	20	0.371	1
OTU1752	RT	Actinobacteriota	8	0.536	55.14	0.33	0.726	7	15	0.266	1
OTU2554	RT	Planctomycetota	5	0.4	41.23	0.314	0.378	6	4	0.144	1
OTU2561	RT	Latescibacterota	7	0.619	40.31	0.323	0.642	7	13	0.234	1
OTU301	RT	Chloroflexi	3	0.333	26.06	0.281	0.182	7	1	0.068	1
OTU12295	RT	Chloroflexi	6	0.6	17.76	0.368	0.672	6	9	0.258	1
OTU11922	RT	Planctomycetota	6	0.667	13.15	0.262	0.416	8	10	0.145	1
OTU859	RT	Gemmatimonadota	5	0.8	10.84	0.317	0.549	7	8	0.203	1
OTU1333	RT	Myxococcota	5	0.8	8.26	0.26	0.347	8	8	0.12	1
OTU3229	RT	Chloroflexi	5	0.8	8.26	0.26	0.347	8	8	0.12	1
OTU2096	RT	Gemmatimonadota	2	0	3.94	0.244	0.066	7	0	0.023	1
OTU3539	RT	Acidobacteriota	2	0	0.5	0.224	0.041	8	0	0.013	1
OTU5356	RT	Desulfobacterota	3	0.667	0.2	0.311	0.328	6	2	0.127	1
OTU2525	RT	Proteobacteria	3	1	0	0.212	0.171	9	3	0.056	1
OTU6690	RT	MBNT15	1	0	0	0.26	0.055	7	0	0.02	1
OTU6729	RT	Chloroflexi	6	0.4	44.33	0.5	0.11	3	6	0	2
OTU12119	AT	Actinobacteriota	6	0.267	38	0.536	0.092	3	4	0	2
OTU2197	RT	Planctomycetota	4	0.333	26	0.469	0.059	3	2	0	2
OTU158	RT	Calditrichota	4	0.333	26	0.469	0.059	3	2	0	2
OTU11871	AT	Desulfobacterota	4	0.5	24	0.536	0.086	3	3	0	2
OTU164	RT	Chloroflexi	4	0.5	24	0.536	0.086	3	3	0	2
OTU9898	RT	Proteobacteria	4	0.833	0.33	0.366	0.076	4	5	0	2
OTU7586	RT	Proteobacteria	4	0.833	0.33	0.366	0.076	4	5	0	2
OTU2270	RT	Proteobacteria	2	1	0	0.366	0.032	4	1	0	2
OTU7328	AT	Proteobacteria	2	1	0	0.333	0.023	4	1	0	2
OTU2963	RT	Planctomycetota	3	1	0	0.357	0.063	4	3	0	2
OTU6892	RT	Planctomycetota	2	1	0	0.333	0.023	4	1	0	2
OTU2913	RT	Desulfobacterota	3	1	0	0.357	0.063	4	3	0	2
OTU11062	RT	Desulfobacterota	2	1	0	0.333	0.023	4	1	0	2
OTU1865	RT	Deinococcota	2	1	0	0.366	0.032	4	1	0	2
OTU1787	RT	Chloroflexi	2	1	0	0.333	0.023	4	1	0	2
OTU792	RT	Bacteroidota	4	0.5	15	0.615	0.045	3	3	0	3
OTU582	RT	Planctomycetota	3	0.333	12	0.5	0.026	4	1	0	3
OTU2438	RT	Bacteroidota	4	0.5	12	0.571	0.043	3	3	0	3
OTU12170	RT	Chloroflexi	2	0	7	0.421	0.017	4	0	0	3
OTU11006	RT	Planctomycetota	3	1	0	0.5	0.038	3	3	0	3
OTU297	RT	Planctomycetota	1	0	0	0.308	0.006	5	0	0	3
OTU606	RT	Gemmatimonadota	3	1	0	0.5	0.038	3	3	0	3
OTU7301	AT	Chloroflexi	2	1	0	0.364	0.015	5	1	0	3
OTU8837	RT	Acidobacteriota	2	1	0	0.364	0.015	5	1	0	3
OTU4188	RT	Acidobacteriota	3	0.333	10	0.583	0.029	3	1	0	4
OTU1750	RT	Proteobacteria	4	0.5	6.5	0.636	0.041	3	3	0	4
OTU3263	AT	Proteobacteria	4	0.333	6.5	0.538	0.037	4	2	0	4
OTU7750	RT	Planctomycetota	2	0	6	0.438	0.013	4	0	0	4
OTU1507	RT	Unclassified Bacteria	3	0.667	3	0.583	0.035	3	2	0	4
OTU2374	RT	Unclassified Bacteria	1	0	0	0.318	0.006	5	0	0	4
OTU1613	RT	Desulfobacterota	2	1	0	0.467	0.025	4	1	0	4
OTU2117	RT	Acidobacteriota	1	0	0	0.368	0.012	5	0	0	4
OTU12004	RT	Chloroflexi	4	0.167	164	0.288	0.078	7	1	0.022	5
OTU348	RT	Actinobacteriota	2	0	87	0.235	0.023	8	0	0.003	5
OTU132	RT	Proteobacteria	3	0	61	0.196	0.015	9	0	0	5
OTU7439	RT	Proteobacteria	1	0	0	0.165	0.007	10	0	0	5
OTU527	RT	NB1-j	1	0	0	0.165	0.007	10	0	0	5
OTU11939	RT	Chloroflexi	2	1	0	0.227	0.024	8	1	0.004	5
OTU1941	RT	Acidobacteriota	2	1	0	0.227	0.024	8	1	0.004	5
OTU4966	RT	Planctomycetota	5	0.4	8	0.857	0.068	2	4	0	6
OTU8348	RT	Planctomycetota	4	0.833	1	0.75	0.066	2	5	0	6
OTU627	AT	Firmicutes	4	0.833	1	0.75	0.066	2	5	0	6
OTU21	RT	Chloroflexi	4	0.833	1	0.75	0.066	2	5	0	6
OTU11091	MT	Proteobacteria	2	1	0	0.545	0.026	3	1	0	6
OTU1065	RT	Planctomycetota	2	1	0	0.545	0.026	3	1	0	6
OTU593	RT	Dadabacteria	3	1	0	0.545	0.052	3	3	0	6
OTU3584	RT	Sumerlaeota	3	0.333	6	0.625	0.017	3	1	0	7
OTU3431	RT	Proteobacteria	2	0	6	0.625	0.012	2	0	0	7
OTU4148	RT	Chloroflexi	2	0	4	0.5	0.009	3	0	0	7
OTU897	RT	Unclassified Bacteria	2	1	0	0.455	0.013	4	1	0	7
OTU10717	RT	Actinobacteriota	1	0	0	0.357	0.005	4	0	0	7
OTU1194	RT	Acidobacteriota	2	1	0	0.455	0.013	4	1	0	7
OTU4336	RT	Chloroflexi	3	0.333	4	0.8	0.017	2	1	0	8
OTU10302	RT	Proteobacteria	2	0	3	0.667	0.011	2	0	0	8
OTU8336	AT	Proteobacteria	1	0	0	0.444	0.005	3	0	0	8
OTU1884	RT	Desulfobacterota	2	1	0	0.571	0.013	3	1	0	8
OTU3607	RT	Bacteroidota	2	1	0	0.571	0.013	3	1	0	8
OTU1603	RT	Unclassified Bacteria	4	0.5	3	1	0.036	1	3	0	9
OTU545	RT	Latescibacterota	1	0	0	0.571	0.012	2	0	0	9
OTU3559	RT	Desulfobacterota	3	1	0	0.8	0.033	2	3	0	9
OTU1513	RT	Chloroflexi	3	1	0	0.8	0.033	2	3	0	9
OTU161	RT	Actinobacteriota	3	1	0	0.8	0.033	2	3	0	9
OTU1016	RT	Proteobacteria	3	0.333	112	0.314	0.168	7	1	0.058	10
OTU275	RT	Proteobacteria	3	0.333	31	0.205	0.028	9	1	0.003	10
OTU9296	RT	Latescibacterota	3	0.667	29	0.25	0.048	8	2	0.01	10
OTU1862	RT	Acidobacteriota	3	0.667	29	0.25	0.048	8	2	0.01	10
OTU2578	RT	Actinobacteriota	1	0	0	0.171	0.009	10	0	0	10
OTU290	RT	Acidobacteriota	4	0.167	5	1	0.021	1	1	0	11
OTU1681	RT	Proteobacteria	2	1	0	0.667	0.015	2	1	0	11
OTU8194	AT	Proteobacteria	1	0	0	0.571	0.009	2	0	0	11
OTU2905	RT	Planctomycetota	1	0	0	0.571	0.009	2	0	0	11
OTU699	RT	Acidobacteriota	2	1	0	0.667	0.015	2	1	0	11
OTU1043	RT	Unclassified Bacteria	2	0	2	0.75	0.008	2	0	0	12
OTU1667	RT	Actinobacteriota	2	0	2	0.75	0.008	2	0	0	12
OTU1921	AT	Proteobacteria	1	0	0	0.5	0.005	3	0	0	12
OTU3436	RT	Planctomycetota	1	0	0	0.5	0.005	3	0	0	12
OTU3495	AT	MBNT15	2	0	2	0.75	0.008	2	0	0	13
OTU1228	RT	Chloroflexi	2	0	2	0.75	0.008	2	0	0	13
OTU255	RT	Latescibacterota	1	0	0	0.5	0.005	3	0	0	13
OTU1712	RT	Bacteroidota	1	0	0	0.5	0.005	3	0	0	13
OTU7597	RT	Planctomycetota	3	0	3	1	0.011	1	0	0	14
OTU1273	RT	Unclassified Bacteria	1	0	0	0.6	0.006	2	0	0	14
OTU470	RT	Gemmatimonadota	1	0	0	0.6	0.006	2	0	0	14
OTU2497	RT	Actinobacteriota	1	0	0	0.6	0.006	2	0	0	14
OTU628	RT	Planctomycetota	2	0	2	0.75	0.008	2	0	0	15
OTU23	RT	Hydrogenedentes	2	0	2	0.75	0.008	2	0	0	15
OTU3517	RT	Acidobacteriota	1	0	0	0.5	0.005	3	0	0	15
OTU3761	RT	Acidobacteriota	1	0	0	0.5	0.005	3	0	0	15
OTU358	RT	Planctomycetota	3	0	3	1	0.011	1	0	0	16
OTU11325	RT	Proteobacteria	1	0	0	0.6	0.006	2	0	0	16
OTU955	RT	Chloroflexi	1	0	0	0.6	0.006	2	0	0	16
OTU292	RT	Acidobacteriota	1	0	0	0.6	0.006	2	0	0	16
OTU8370	RT	Verrucomicrobiota	3	1	0	1	0.029	1	3	0	17
OTU3664	RT	Dadabacteria	3	1	0	1	0.029	1	3	0	17
OTU9050	RT	Acidobacteriota	3	1	0	1	0.029	1	3	0	17
OTU1378	RT	Acidobacteriota	3	1	0	1	0.029	1	3	0	17
OTU7442	AT	Proteobacteria	3	0.667	0.5	1	0.021	1	2	0	18
OTU445	RT	Planctomycetota	3	0.667	0.5	1	0.021	1	2	0	18
OTU2950	RT	Planctomycetota	2	1	0	0.75	0.016	2	1	0	18
OTU7421	AT	Gemmatimonadota	2	1	0	0.75	0.016	2	1	0	18
OTU3330	RT	Proteobacteria	2	0	1	1	0.006	1	0	0	19
OTU3554	RT	Chloroflexi	1	0	0	0.667	0.004	2	0	0	19
OTU1815	RT	Chloroflexi	1	0	0	0.667	0.004	2	0	0	19
OTU1633	RT	Chloroflexi	2	0	1	1	0.006	1	0	0	20
OTU9570	RT	Chloroflexi	1	0	0	0.667	0.004	2	0	0	20
OTU3317	RT	Acidobacteriota	1	0	0	0.667	0.004	2	0	0	20
OTU6543	RT	Chloroflexi	2	0	1	1	0.006	1	0	0	21
OTU246	RT	Proteobacteria	1	0	0	0.667	0.004	2	0	0	21
OTU2967	AT	Firmicutes	1	0	0	0.667	0.004	2	0	0	21
OTU4782	RT	Firmicutes	2	0	1	1	0.006	1	0	0	22
OTU10578	AT	Proteobacteria	1	0	0	0.667	0.004	2	0	0	22
OTU8724	RT	Planctomycetota	1	0	0	0.667	0.004	2	0	0	22
OTU70	RT	Proteobacteria	2	0	1	1	0.006	1	0	0	23
OTU268	RT	Chloroflexi	1	0	0	0.667	0.004	2	0	0	23
OTU2881	RT	Chloroflexi	1	0	0	0.667	0.004	2	0	0	23
OTU2969	RT	Planctomycetota	2	0	1	1	0.006	1	0	0	24
OTU8341	RT	Gemmatimonadota	1	0	0	0.667	0.004	2	0	0	24
OTU7978	RT	Actinobacteriota	1	0	0	0.667	0.004	2	0	0	24
OTU357	RT	Sumerlaeota	2	0	1	1	0.006	1	0	0	25
OTU7472	RT	NB1-j	1	0	0	0.667	0.004	2	0	0	25
OTU1070	RT	Acidobacteriota	1	0	0	0.667	0.004	2	0	0	25
OTU494	RT	Gemmatimonadota	2	0	1	1	0.006	1	0	0	26
OTU209	RT	Proteobacteria	1	0	0	0.667	0.004	2	0	0	26
OTU2256	RT	Gemmatimonadota	1	0	0	0.667	0.004	2	0	0	26
OTU8805	RT	Acidobacteriota	2	0	1	1	0.006	1	0	0	27
OTU555	RT	Planctomycetota	1	0	0	0.667	0.004	2	0	0	27
OTU1284	RT	Acidobacteriota	1	0	0	0.667	0.004	2	0	0	27
OTU2502	RT	Proteobacteria	2	1	0	1	0.011	1	1	0	28
OTU8302	RT	NB1-j	2	1	0	1	0.011	1	1	0	28
OTU8382	RT	Acidobacteriota	2	1	0	1	0.011	1	1	0	28
OTU4677	RT	Proteobacteria	2	1	0	1	0.011	1	1	0	29
OTU3839	RT	Proteobacteria	2	1	0	1	0.011	1	1	0	29
OTU3110	RT	Planctomycetota	2	1	0	1	0.011	1	1	0	29
OTU8386	RT	Acidobacteriota	2	0	1	1	0.006	1	0	0	30
OTU8202	RT	Proteobacteria	1	0	0	0.667	0.004	2	0	0	30
OTU9653	RT	Bacteroidota	1	0	0	0.667	0.004	2	0	0	30
OTU378	RT	Proteobacteria	2	1	0	1	0.011	1	1	0	31
OTU11706	RT	Chloroflexi	2	1	0	1	0.011	1	1	0	31
OTU8343	RT	Bacteroidota	2	1	0	1	0.011	1	1	0	31
OTU4323	AT	Proteobacteria	1	0	0	1	0.003	1	0	0	32
OTU148	RT	Actinobacteriota	1	0	0	1	0.003	1	0	0	32
OTU2802	RT	Latescibacterota	1	0	0	1	0.003	1	0	0	33
OTU4524	AT	Chloroflexi	1	0	0	1	0.003	1	0	0	33
OTU9236	AT	Deinococcota	1	0	0	1	0.003	1	0	0	34
OTU2159	AT	Bacteroidota	1	0	0	1	0.003	1	0	0	34
OTU2508	RT	Chloroflexi	1	0	0	1	0.003	1	0	0	35
OTU127	RT	Chloroflexi	1	0	0	1	0.003	1	0	0	35
OTU11849	RT	Proteobacteria	1	0	0	1	0.003	1	0	0	36
OTU1489	RT	Chloroflexi	1	0	0	1	0.003	1	0	0	36
OTU501	RT	Unclassified Bacteria	1	0	0	1	0.003	1	0	0	37
OTU6574	AT	Actinobacteriota	1	0	0	1	0.003	1	0	0	37
OTU607	RT	Planctomycetota	1	0	0	1	0.003	1	0	0	38
OTU11935	RT	Chloroflexi	1	0	0	1	0.003	1	0	0	38
OTU3396	RT	Proteobacteria	1	0	0	1	0.003	1	0	0	39
OTU846	RT	Proteobacteria	1	0	0	1	0.003	1	0	0	39
OTU1835	RT	Planctomycetota	1	0	0	1	0.003	1	0	0	40
OTU1931	RT	Acidobacteriota	1	0	0	1	0.003	1	0	0	40
OTU7388	RT	Planctomycetota	1	0	0	1	0.003	1	0	0	41
OTU3647	AT	Gemmatimonadota	1	0	0	1	0.003	1	0	0	41
OTU5798	AT	Bacteroidota	1	0	0	1	0.003	1	0	0	42
OTU2416	AT	Actinobacteriota	1	0	0	1	0.003	1	0	0	42
OTU204	RT	Proteobacteria	1	0	0	1	0.003	1	0	0	43
OTU6937	RT	Gemmatimonadota	1	0	0	1	0.003	1	0	0	43
OTU10407	AT	Proteobacteria	1	0	0	1	0.003	1	0	0	44
OTU1527	RT	Chloroflexi	1	0	0	1	0.003	1	0	0	44
OTU8381	RT	Proteobacteria	1	0	0	1	0.003	1	0	0	45
OTU38	RT	Chloroflexi	1	0	0	1	0.003	1	0	0	45
OTU9073	RT	Proteobacteria	1	0	0	1	0.003	1	0	0	46
OTU8008	RT	Latescibacterota	1	0	0	1	0.003	1	0	0	46
OTU1555	RT	Proteobacteria	1	0	0	1	0.003	1	0	0	47
OTU7352	RT	Planctomycetota	1	0	0	1	0.003	1	0	0	47
OTU239	RT	Planctomycetota	1	0	0	1	0.003	1	0	0	48
OTU1409	RT	Planctomycetota	1	0	0	1	0.003	1	0	0	48
OTU2088	RT	Desulfobacterota	1	0	0	1	0.003	1	0	0	49
OTU2528	RT	Actinobacteriota	1	0	0	1	0.003	1	0	0	49
OTU291	RT	Planctomycetota	1	0	0	1	0.003	1	0	0	50
OTU11447	AT	Chloroflexi	1	0	0	1	0.003	1	0	0	50
OTU8844	RT	Actinobacteriota	1	0	0	1	0.003	1	0	0	51
OTU31	RT	Actinobacteriota	1	0	0	1	0.003	1	0	0	51
OTU33	AT	Proteobacteria	1	0	0	1	0.003	1	0	0	52
OTU1007	RT	Bacteroidota	1	0	0	1	0.003	1	0	0	52
OTU3642	RT	Chloroflexi	1	0	0	1	0.003	1	0	0	53
OTU3521	RT	Acidobacteriota	1	0	0	1	0.003	1	0	0	53
OTU11855	RT	Planctomycetota	1	0	0	1	0.003	1	0	0	54
OTU1930	RT	Chloroflexi	1	0	0	1	0.003	1	0	0	54
OTU3919	RT	Gemmatimonadota	1	0	0	1	0.003	1	0	0	55
OTU7913	RT	Acidobacteriota	1	0	0	1	0.003	1	0	0	55
OTU2692	RT	Myxococcota	1	0	0	1	0.003	1	0	0	56
OTU406	RT	Chloroflexi	1	0	0	1	0.003	1	0	0	56
OTU9288	RT	Chloroflexi	1	0	0	1	0.003	1	0	0	57
OTU7684	RT	Bacteroidota	1	0	0	1	0.003	1	0	0	57
OTU322	RT	SAR324 clade Marine groupB	1	0	0	1	0.003	1	0	0	58
OTU1501	RT	NB1-j	1	0	0	1	0.003	1	0	0	58
OTU1146	RT	Proteobacteria	1	0	0	1	0.003	1	0	0	59
OTU3208	RT	Latescibacterota	1	0	0	1	0.003	1	0	0	59
OTU1525	AT	Proteobacteria	1	0	0	1	0.003	1	0	0	60
OTU9551	RT	Proteobacteria	1	0	0	1	0.003	1	0	0	60
OTU427	RT	NB1-j	1	0	0	1	0.003	1	0	0	61
OTU6736	RT	Acidobacteriota	1	0	0	1	0.003	1	0	0	61
OTU361	RT	NB1-j	1	0	0	1	0.003	1	0	0	62
OTU8125	RT	Acidobacteriota	1	0	0	1	0.003	1	0	0	62
OTU8820	RT	Planctomycetota	1	0	0	1	0.003	1	0	0	63
OTU8185	AT	Bacteroidota	1	0	0	1	0.003	1	0	0	63
OTU2555	RT	Proteobacteria	1	0	0	1	0.003	1	0	0	64
OTU426	RT	Acidobacteriota	1	0	0	1	0.003	1	0	0	64
OTU1531	RT	Unclassified Bacteria	1	0	0	1	0.003	1	0	0	65
OTU2346	RT	Chloroflexi	1	0	0	1	0.003	1	0	0	65
OTU1590	RT	Proteobacteria	1	0	0	1	0.003	1	0	0	66
OTU7629	RT	Acidobacteriota	1	0	0	1	0.003	1	0	0	66
OTU245	RT	Planctomycetota	1	0	0	1	0.003	1	0	0	67
OTU250	RT	Acidobacteriota	1	0	0	1	0.003	1	0	0	67
OTU11177	RT	Planctomycetota	1	0	0	1	0.003	1	0	0	68
OTU8879	RT	Dependentiae	1	0	0	1	0.003	1	0	0	68
OTU9269	RT	Gemmatimonadota	1	0	0	1	0.003	1	0	0	69
OTU4976	RT	Acidobacteriota	1	0	0	1	0.003	1	0	0	69
OTU8650	RT	Planctomycetota	1	0	0	1	0.003	1	0	0	70
OTU11191	RT	Chloroflexi	1	0	0	1	0.003	1	0	0	70
OTU9267	RT	Chloroflexi	1	0	0	1	0.003	1	0	0	71
OTU157	RT	Chloroflexi	1	0	0	1	0.003	1	0	0	71
OTU184	RT	Latescibacterota	1	0	0	1	0.003	1	0	0	72
OTU1422	RT	Acidobacteriota	1	0	0	1	0.003	1	0	0	72
OTU1137	RT	Proteobacteria	1	0	0	1	0.003	1	0	0	73
OTU1117	RT	NB1-j	1	0	0	1	0.003	1	0	0	73
OTU2764	RT	Chloroflexi	1	0	0	1	0.003	1	0	0	74
OTU3588	RT	Bacteroidota	1	0	0	1	0.003	1	0	0	74
OTU9387	RT	Chloroflexi	1	0	0	1	0.003	1	0	0	75
OTU3373	RT	Acidobacteriota	1	0	0	1	0.003	1	0	0	75
OTU495	RT	Deferrisomatota	1	0	0	1	0.003	1	0	0	76
OTU8409	RT	Actinobacteriota	1	0	0	1	0.003	1	0	0	76
OTU3476	RT	Planctomycetota	1	0	0	1	0.003	1	0	0	77
OTU9168	RT	Acidobacteriota	1	0	0	1	0.003	1	0	0	77
OTU7773	RT	Proteobacteria	1	0	0	1	0.003	1	0	0	78
OTU7712	RT	Planctomycetota	1	0	0	1	0.003	1	0	0	78
OTU488	RT	Proteobacteria	1	0	0	1	0.003	1	0	0	79
OTU7778	RT	Actinobacteriota	1	0	0	1	0.003	1	0	0	79
OTU1425	RT	Planctomycetota	1	0	0	1	0.003	1	0	0	80
OTU9259	RT	Dependentiae	1	0	0	1	0.003	1	0	0	80
OTU915	RT	Acidobacteriota	1	0	0	1	0.003	1	0	0	81
OTU9119	RT	Acidobacteriota	1	0	0	1	0.003	1	0	0	81
OTU8287	RT	Elusimicrobiota	1	0	0	1	0.003	1	0	0	82
OTU651	RT	Acidobacteriota	1	0	0	1	0.003	1	0	0	82
OTU861	RT	Proteobacteria	1	0	0	1	0.003	1	0	0	83
OTU2582	RT	Chloroflexi	1	0	0	1	0.003	1	0	0	83
OTU7985	RT	Planctomycetota	1	0	0	1	0.003	1	0	0	84
OTU2622	RT	Actinobacteriota	1	0	0	1	0.003	1	0	0	84
OTU351	RT	Dependentiae	1	0	0	1	0.003	1	0	0	85
OTU1896	RT	Chloroflexi	1	0	0	1	0.003	1	0	0	85
OTU8482	AT	Proteobacteria	1	0	0	1	0.003	1	0	0	86
OTU577	RT	Planctomycetota	1	0	0	1	0.003	1	0	0	86
OTU403	RT	Actinobacteriota	1	0	0	1	0.003	1	0	0	87
OTU111	RT	Acidobacteriota	1	0	0	1	0.003	1	0	0	87
OTU9847	RT	Chloroflexi	1	0	0	1	0.003	1	0	0	88
OTU9441	RT	Acidobacteriota	1	0	0	1	0.003	1	0	0	88
OTU3744	RT	Chloroflexi	1	0	0	1	0.003	1	0	0	89
OTU8424	RT	Bacteroidota	1	0	0	1	0.003	1	0	0	89
OTU7794	RT	Planctomycetota	1	0	0	1	0.003	1	0	0	90
OTU2956	RT	Planctomycetota	1	0	0	1	0.003	1	0	0	90
OTU286	RT	Firmicutes	1	0	0	1	0.003	1	0	0	91
OTU5228	RT	Acidobacteriota	1	0	0	1	0.003	1	0	0	91
OTU9452	RT	Planctomycetota	1	0	0	1	0.003	1	0	0	92
OTU2510	RT	Acidobacteriota	1	0	0	1	0.003	1	0	0	92
OTU8561	RT	Planctomycetota	1	0	0	1	0.003	1	0	0	93
OTU8618	RT	Chloroflexi	1	0	0	1	0.003	1	0	0	93
OTU1134	RT	Halanaerobiaeota	1	0	0	1	0.003	1	0	0	94
OTU55	RT	Dependentiae	1	0	0	1	0.003	1	0	0	94
OTU625	RT	Firmicutes	1	0	0	1	0.003	1	0	0	95
OTU2857	RT	Bacteroidota	1	0	0	1	0.003	1	0	0	95
OTU7894	RT	Spirochaetota	1	0	0	1	0.003	1	0	0	96
OTU880	RT	Planctomycetota	1	0	0	1	0.003	1	0	0	96
OTU247	RT	Desulfobacterota	1	0	0	1	0.003	1	0	0	97
OTU6784	RT	Acidobacteriota	1	0	0	1	0.003	1	0	0	97
OTU416	RT	Nitrospirota	1	0	0	1	0.003	1	0	0	98
OTU74	RT	Acidobacteriota	1	0	0	1	0.003	1	0	0	98
OTU9750	RT	Proteobacteria	1	0	0	1	0.003	1	0	0	99
OTU9686	RT	Proteobacteria	1	0	0	1	0.003	1	0	0	99

## Sheet: Table S5
Table S5. The topological properties of co-occurrence network of burrow community in middle marsh.
OTU taxon	Label	Plylum	Degree	Clustering coefficient	Betweenness centrality	Closeness centrality	Eigenvector centrality	Eccentricity centrality	No. Triangle	Hub node	Module ID
OTU28	RT	Actinobacteriota	7	0.286	1223.46	0.272	0.158	9	6	0.039	1
OTU1598	RT	Bacteroidota	6	0.4	1085.77	0.261	0.139	9	6	0.033	1
OTU2913	RT	Desulfobacterota	14	0.429	652.02	0.261	0.593	10	39	0.158	1
OTU513	RT	Myxococcota	16	0.5	604	0.265	0.701	10	60	0.189	1
OTU2501	RT	Bacteroidota	16	0.5	459.64	0.268	0.733	10	60	0.198	1
OTU5811	RT	Acidobacteriota	5	0.6	364	0.194	0.111	12	6	0.028	1
OTU1032	RT	Chloroflexi	14	0.516	331.21	0.26	0.612	10	47	0.165	1
OTU94	RT	Desulfobacterota	18	0.49	245.45	0.233	0.796	11	75	0.214	1
OTU1553	RT	Acidobacteriota	19	0.573	215.58	0.245	1	11	98	0.273	1
OTU1633	RT	Chloroflexi	9	0.556	204.91	0.26	0.336	10	20	0.088	1
OTU1134	RT	Halanaerobiaeota	9	0.722	186.46	0.208	0.46	12	26	0.126	1
OTU2084	RT	Myxococcota	13	0.551	181.22	0.233	0.54	11	43	0.146	1
OTU2029	RT	Bacteroidota	18	0.601	147.46	0.241	0.96	11	92	0.263	1
OTU5750	RT	Chloroflexi	8	0.714	130.35	0.225	0.303	11	20	0.081	1
OTU2110	RT	Proteobacteria	17	0.588	121.17	0.234	0.879	11	80	0.24	1
OTU58	RT	Firmicutes	18	0.549	120.66	0.244	0.915	11	84	0.249	1
OTU1559	RT	Chloroflexi	12	0.53	117.56	0.226	0.504	11	35	0.134	1
OTU11116	AT	Proteobacteria	6	0.533	117.29	0.249	0.229	10	8	0.061	1
OTU1619	RT	Gemmatimonadota	11	0.618	115.7	0.231	0.427	11	34	0.115	1
OTU4363	RT	Proteobacteria	16	0.65	103.9	0.239	0.877	11	78	0.241	1
OTU609	RT	Actinobacteriota	9	0.5	99.51	0.195	0.2	12	18	0.049	1
OTU2007	RT	Bacteroidota	2	0	94	0.173	0.034	13	0	0.009	1
OTU6351	RT	Proteobacteria	17	0.632	93.1	0.242	0.931	11	86	0.254	1
OTU4318	RT	Desulfobacterota	17	0.618	92.26	0.243	0.916	11	84	0.25	1
OTU341	RT	Proteobacteria	13	0.564	89.99	0.238	0.552	11	44	0.149	1
OTU1567	RT	Zixibacteria	13	0.628	81.87	0.211	0.62	12	49	0.169	1
OTU2168	RT	Myxococcota	6	0.467	71.86	0.215	0.137	11	7	0.033	1
OTU535	RT	Chloroflexi	17	0.61	69.98	0.242	0.896	11	83	0.245	1
OTU117	RT	Chloroflexi	12	0.545	55.7	0.21	0.463	12	36	0.124	1
OTU7562	RT	Bacteroidota	6	0.867	54.01	0.219	0.194	11	13	0.051	1
OTU8391	RT	Acidobacteriota	15	0.638	43.84	0.213	0.773	12	67	0.211	1
OTU1212	RT	Planctomycetota	15	0.686	43.4	0.217	0.828	12	72	0.227	1
OTU8837	RT	Acidobacteriota	2	0	39.53	0.214	0.023	10	0	0.005	1
OTU1719	RT	Bacteroidota	4	0.5	28.97	0.213	0.097	11	3	0.023	1
OTU11062	RT	Desulfobacterota	11	0.691	20.03	0.211	0.567	12	38	0.156	1
OTU465	RT	Proteobacteria	9	0.611	12.13	0.197	0.23	12	22	0.057	1
OTU3037	RT	Chloroflexi	9	0.611	12.13	0.197	0.23	12	22	0.057	1
OTU647	RT	Chloroflexi	9	0.694	8.43	0.198	0.328	12	25	0.086	1
OTU1659	RT	Firmicutes	8	0.75	6.26	0.198	0.27	12	21	0.069	1
OTU1884	RT	Desulfobacterota	5	0.9	5.87	0.244	0.178	10	9	0.046	1
OTU1333	RT	Myxococcota	7	0.905	0.5	0.222	0.404	11	19	0.11	1
OTU284	RT	Actinobacteriota	4	1	0	0.198	0.152	12	6	0.041	1
OTU51	RT	Gemmatimonadota	2	1	0	0.176	0.079	13	1	0.021	1
OTU9719	AT	Proteobacteria	1	0	0	0.2	0.017	11	0	0.004	1
OTU2297	RT	Proteobacteria	1	0	0	0.164	0.016	13	0	0.003	1
OTU3979	RT	Bacteroidota	1	0	0	0.148	0.003	14	0	0.001	1
OTU2159	AT	Bacteroidota	9	0.583	1480.86	0.226	0.084	10	21	0	2
OTU4524	AT	Chloroflexi	12	0.5	1051.32	0.254	0.109	9	33	0.001	2
OTU9550	RT	Gemmatimonadota	8	0.536	1038.04	0.251	0.082	9	15	0.003	2
OTU6346	RT	Desulfobacterota	5	0.4	907.24	0.262	0.037	8	4	0.003	2
OTU3022	RT	Desulfobacterota	5	0.2	313.22	0.173	0.01	11	2	0	2
OTU31	RT	Actinobacteriota	9	0.694	262.4	0.239	0.094	10	25	0	2
OTU1503	RT	Bacteroidota	4	0.333	251.95	0.216	0.015	9	2	0	2
OTU7286	RT	Acidobacteriota	4	0.333	248.67	0.243	0.023	9	2	0.003	2
OTU7738	RT	Proteobacteria	3	0.333	245.03	0.222	0.018	10	1	0.003	2
OTU1821	RT	Chloroflexi	5	0.3	229.7	0.23	0.033	9	3	0	2
OTU206	RT	Actinobacteriota	4	0.333	214.2	0.202	0.011	10	2	0	2
OTU435	RT	Planctomycetota	10	0.756	208.15	0.235	0.104	10	34	0	2
OTU11105	RT	Actinobacteriota	10	0.756	208.15	0.235	0.104	10	34	0	2
OTU1596	RT	Chloroflexi	2	0	186	0.149	0.004	12	0	0	2
OTU419	RT	Planctomycetota	3	0.333	168.12	0.183	0.007	10	1	0	2
OTU4446	RT	Planctomycetota	2	0	94	0.13	0.003	13	0	0	2
OTU12170	RT	Chloroflexi	3	0.667	79.52	0.187	0.008	11	2	0	2
OTU2091	RT	Latescibacterota	6	0.733	13.36	0.201	0.06	11	11	0	2
OTU1612	RT	WS2	9	0.806	13.12	0.216	0.096	10	29	0	2
OTU6729	RT	Chloroflexi	9	0.806	13.12	0.216	0.096	10	29	0	2
OTU1513	RT	Chloroflexi	8	0.893	10.66	0.223	0.089	10	25	0	2
OTU1532	AT	Bacteroidota	7	0.905	10.51	0.222	0.079	10	19	0	2
OTU1797	RT	Zixibacteria	3	0.667	9.5	0.192	0.021	11	2	0	2
OTU11325	RT	Proteobacteria	2	1	0	0.219	0.022	10	1	0	2
OTU1301	RT	Actinobacteriota	2	1	0	0.157	0.005	11	1	0	2
OTU692	RT	NB1-j	1	0	0	0.115	0.001	14	0	0	2
OTU160	RT	Desulfobacterota	1	0	0	0.187	0.005	10	0	0	2
OTU1781	RT	Chloroflexi	4	0.333	1386	0.199	0.023	11	2	0	3
OTU70	RT	Proteobacteria	8	0.393	1035.23	0.176	0.033	12	11	0	3
OTU470	RT	Gemmatimonadota	6	0.267	367	0.137	0.019	14	4	0	3
OTU452	RT	Chloroflexi	7	0.524	335.45	0.155	0.03	13	11	0	3
OTU217	RT	Chloroflexi	7	0.571	247.66	0.155	0.031	13	12	0	3
OTU1497	RT	Chloroflexi	5	0.5	237.8	0.173	0.02	12	5	0	3
OTU7	RT	Latescibacterota	3	0.333	186	0.136	0.012	14	1	0	3
OTU1122	RT	Chloroflexi	7	0.524	176.23	0.154	0.03	13	11	0	3
OTU3647	AT	Gemmatimonadota	3	0.333	94	0.121	0.007	15	1	0	3
OTU8819	AT	Proteobacteria	2	0	94	0.12	0.004	15	0	0	3
OTU3559	RT	Desulfobacterota	5	0.8	27.29	0.153	0.025	13	8	0	3
OTU878	RT	Unclassified Bacteria	5	0.6	12.68	0.153	0.022	13	6	0	3
OTU11541	RT	Actinobacteriota	4	0.833	1.67	0.136	0.018	14	5	0	3
OTU1928	RT	Desulfobacterota	2	1	0	0.15	0.008	13	1	0	3
OTU7270	RT	Desulfobacterota	2	1	0	0.121	0.006	15	1	0	3
OTU2963	RT	Planctomycetota	1	0	0	0.12	0.004	15	0	0	3
OTU990	RT	Planctomycetota	1	0	0	0.107	0.001	16	0	0	3
OTU2213	RT	Desulfobacterota	1	0	0	0.15	0.006	13	0	0	3
OTU1136	AT	Chloroflexi	1	0	0	0.108	0.002	16	0	0	3
OTU3495	AT	MBNT15	3	0.333	15	0.5	0.006	4	1	0	4
OTU125	RT	Proteobacteria	3	0.333	12	0.444	0.005	4	1	0	4
OTU232	RT	Planctomycetota	3	0.333	12	0.421	0.005	5	1	0	4
OTU9928	RT	Planctomycetota	2	0	7	0.348	0.003	5	0	0	4
OTU582	RT	Planctomycetota	3	0.667	6	0.5	0.006	3	2	0	4
OTU2271	RT	Firmicutes	3	0.667	6	0.5	0.006	3	2	0	4
OTU421	AT	Proteobacteria	2	1	0	0.32	0.003	6	1	0	4
OTU290	RT	Acidobacteriota	2	1	0	0.32	0.003	6	1	0	4
OTU1250	RT	Unclassified Bacteria	1	0	0	0.267	0.001	6	0	0	4
OTU2342	AT	Proteobacteria	6	0.533	5.53	0.875	0.017	2	8	0	5
OTU10831	RT	Chloroflexi	5	0.6	2.8	0.778	0.015	2	6	0	5
OTU3666	RT	Desulfobacterota	5	0.7	1.97	0.778	0.015	2	7	0	5
OTU665	RT	Bacteroidota	5	0.7	1.97	0.778	0.015	2	7	0	5
OTU5966	RT	Proteobacteria	4	0.833	0.73	0.7	0.013	2	5	0	5
OTU1043	RT	Unclassified Bacteria	3	1	0	0.583	0.009	3	3	0	5
OTU1809	RT	Proteobacteria	3	1	0	0.538	0.009	3	3	0	5
OTU12004	RT	Chloroflexi	3	1	0	0.583	0.009	3	3	0	5
OTU767	RT	Chloroflexi	2	0	4	0.667	0.003	2	0	0	6
OTU3744	RT	Chloroflexi	2	0	3	0.571	0.002	3	0	0	6
OTU1787	RT	Chloroflexi	2	0	3	0.571	0.002	3	0	0	6
OTU2058	RT	Unclassified Bacteria	1	0	0	0.4	0.001	4	0	0	6
OTU121	RT	Proteobacteria	1	0	0	0.4	0.001	4	0	0	6
OTU3917	RT	Proteobacteria	3	0.333	4	0.8	0.004	2	1	0	7
OTU2424	RT	Acidobacteriota	2	0	3	0.667	0.003	2	0	0	7
OTU4554	RT	Proteobacteria	2	1	0	0.571	0.003	3	1	0	7
OTU3539	RT	Acidobacteriota	2	1	0	0.571	0.003	3	1	0	7
OTU836	RT	Chloroflexi	1	0	0	0.444	0.001	3	0	0	7
OTU230	RT	Proteobacteria	4	0.667	1	1	0.008	1	4	0	8
OTU1314	RT	Bacteroidota	4	0.667	1	1	0.008	1	4	0	8
OTU461	RT	Proteobacteria	3	1	0	0.8	0.007	2	3	0	8
OTU7388	RT	Planctomycetota	3	1	0	0.8	0.007	2	3	0	8
OTU9899	RT	Acidobacteriota	2	1	0	0.667	0.005	2	1	0	8
OTU2046	RT	Bacteroidota	2	0	2	0.75	0.002	2	0	0	9
OTU4686	RT	Bacteroidota	2	0	2	0.75	0.002	2	0	0	9
OTU4269	RT	Bacteroidota	1	0	0	0.5	0.001	3	0	0	9
OTU2216	RT	Actinobacteriota	1	0	0	0.5	0.001	3	0	0	9
OTU1735	RT	Planctomycetota	2	0	276	0.165	0.011	13	0	0.002	10
OTU1608	RT	Latescibacterota	2	0	186	0.142	0.003	14	0	0	10
OTU5221	RT	Verrucomicrobiota	2	0	94	0.125	0.002	15	0	0	10
OTU1912	RT	Acidobacteriota	1	0	0	0.111	0.001	16	0	0	10
OTU3853	RT	Chloroflexi	3	0.333	2	1	0.004	1	1	0	11
OTU749	RT	Chloroflexi	2	1	0	0.75	0.003	2	1	0	11
OTU1556	AT	Bacteroidota	2	1	0	0.75	0.003	2	1	0	11
OTU12119	AT	Actinobacteriota	1	0	0	0.6	0.002	2	0	0	11
OTU10656	AT	Proteobacteria	3	0.333	2	1	0.004	1	1	0	12
OTU8353	RT	Proteobacteria	2	1	0	0.75	0.003	2	1	0	12
OTU10506	RT	Bacteroidota	2	1	0	0.75	0.003	2	1	0	12
OTU9628	RT	Bacteroidota	1	0	0	0.6	0.002	2	0	0	12
OTU1162	RT	Acidobacteriota	2	0	1	1	0.002	1	0	0	13
OTU3263	AT	Proteobacteria	1	0	0	0.667	0.001	2	0	0	13
OTU1557	RT	Actinobacteriota	1	0	0	0.667	0.001	2	0	0	13
OTU9236	AT	Deinococcota	2	1	0	1	0.003	1	1	0	14
OTU828	RT	Chloroflexi	2	1	0	1	0.003	1	1	0	14
OTU3625	MT	Actinobacteriota	2	1	0	1	0.003	1	1	0	14
OTU11447	AT	Chloroflexi	2	1	0	1	0.003	1	1	0	15
OTU35	RT	Bacteroidota	2	1	0	1	0.003	1	1	0	15
OTU1536	RT	Bacteroidota	2	1	0	1	0.003	1	1	0	15
OTU3034	RT	Unclassified Bacteria	2	1	0	1	0.003	1	1	0	16
OTU193	RT	Proteobacteria	2	1	0	1	0.003	1	1	0	16
OTU1481	RT	Chloroflexi	2	1	0	1	0.003	1	1	0	16
OTU1952	RT	Planctomycetota	2	0	1	1	0.002	1	0	0	17
OTU312	RT	Unclassified Bacteria	1	0	0	0.667	0.001	2	0	0	17
OTU2094	RT	Sumerlaeota	1	0	0	0.667	0.001	2	0	0	17
OTU1030	RT	Unclassified Bacteria	2	0	1	1	0.002	1	0	0	18
OTU69	RT	Proteobacteria	1	0	0	0.667	0.001	2	0	0	18
OTU2147	RT	Bacteroidota	1	0	0	0.667	0.001	2	0	0	18
OTU7421	AT	Gemmatimonadota	1	0	0	1	0.001	1	0	0	19
OTU25	RT	Bacteroidota	1	0	0	1	0.001	1	0	0	19
OTU3388	RT	Planctomycetota	1	0	0	1	0.001	1	0	0	20
OTU7316	AT	Bacteroidota	1	0	0	1	0.001	1	0	0	20
OTU855	MT	Chloroflexi	1	0	0	1	0.001	1	0	0	21
OTU4253	RT	Acidobacteriota	1	0	0	1	0.001	1	0	0	21
OTU2161	RT	Planctomycetota	1	0	0	1	0.001	1	0	0	22
OTU2416	AT	Actinobacteriota	1	0	0	1	0.001	1	0	0	22
OTU4239	RT	Proteobacteria	1	0	0	1	0.001	1	0	0	23
OTU1312	RT	Bacteroidota	1	0	0	1	0.001	1	0	0	23
OTU1803	RT	Gemmatimonadota	1	0	0	1	0.001	1	0	0	24
OTU265	RT	Bacteroidota	1	0	0	1	0.001	1	0	0	24
OTU4391	RT	Planctomycetota	1	0	0	1	0.001	1	0	0	25
OTU7016	RT	Acidobacteriota	1	0	0	1	0.001	1	0	0	25
OTU5452	RT	Planctomycetota	1	0	0	1	0.001	1	0	0	26
OTU119	RT	Chloroflexi	1	0	0	1	0.001	1	0	0	26
OTU1004	RT	Proteobacteria	1	0	0	1	0.001	1	0	0	27
OTU1931	RT	Acidobacteriota	1	0	0	1	0.001	1	0	0	27
OTU6892	RT	Planctomycetota	1	0	0	1	0.001	1	0	0	28
OTU9	RT	Actinobacteriota	1	0	0	1	0.001	1	0	0	28
OTU286	RT	Firmicutes	1	0	0	1	0.001	1	0	0	29
OTU3198	RT	Bacteroidota	1	0	0	1	0.001	1	0	0	29
OTU2139	RT	Proteobacteria	1	0	0	1	0.001	1	0	0	30
OTU10611	RT	Bacteroidota	1	0	0	1	0.001	1	0	0	30
OTU1727	RT	Planctomycetota	1	0	0	1	0.001	1	0	0	31
OTU669	RT	Acidobacteriota	1	0	0	1	0.001	1	0	0	31
OTU3113	RT	Gemmatimonadota	1	0	0	1	0.001	1	0	0	32
OTU3607	RT	Bacteroidota	1	0	0	1	0.001	1	0	0	32
OTU1590	RT	Proteobacteria	1	0	0	1	0.001	1	0	0	33
OTU3690	RT	Planctomycetota	1	0	0	1	0.001	1	0	0	33
OTU8381	RT	Proteobacteria	1	0	0	1	0.001	1	0	0	34
OTU1733	RT	Patescibacteria	1	0	0	1	0.001	1	0	0	34
OTU4064	RT	Proteobacteria	1	0	0	1	0.001	1	0	0	35
OTU1529	RT	Chloroflexi	1	0	0	1	0.001	1	0	0	35
OTU141	RT	Firmicutes	1	0	0	1	0.001	1	0	0	36
OTU10163	RT	Bacteroidota	1	0	0	1	0.001	1	0	0	36
OTU159	RT	Latescibacterota	1	0	0	1	0.001	1	0	0	37
OTU23	RT	Hydrogenedentes	1	0	0	1	0.001	1	0	0	37
OTU8194	AT	Proteobacteria	1	0	0	1	0.001	1	0	0	38
OTU606	RT	Gemmatimonadota	1	0	0	1	0.001	1	0	0	38
OTU657	RT	Planctomycetota	1	0	0	1	0.001	1	0	0	39
OTU1007	RT	Bacteroidota	1	0	0	1	0.001	1	0	0	39
OTU4408	AT	Chloroflexi	1	0	0	1	0.001	1	0	0	40
OTU8952	AT	Chloroflexi	1	0	0	1	0.001	1	0	0	40
OTU4867	RT	Proteobacteria	1	0	0	1	0.001	1	0	0	41
OTU537	RT	Acidobacteriota	1	0	0	1	0.001	1	0	0	41
OTU9357	RT	Bacteroidota	1	0	0	1	0.001	1	0	0	42
OTU3488	RT	Bacteroidota	1	0	0	1	0.001	1	0	0	42
OTU3772	RT	Proteobacteria	1	0	0	1	0.001	1	0	0	43
OTU632	RT	Dadabacteria	1	0	0	1	0.001	1	0	0	43
OTU3551	AT	Proteobacteria	1	0	0	1	0.001	1	0	0	44
OTU406	RT	Chloroflexi	1	0	0	1	0.001	1	0	0	44
OTU697	RT	Chloroflexi	1	0	0	1	0.001	1	0	0	45
OTU2413	RT	Acidobacteriota	1	0	0	1	0.001	1	0	0	45
OTU5405	AT	Halanaerobiaeota	1	0	0	1	0.001	1	0	0	46
OTU5729	RT	Gemmatimonadota	1	0	0	1	0.001	1	0	0	46
OTU1959	RT	Desulfobacterota	1	0	0	1	0.001	1	0	0	47
OTU438	RT	Bacteroidota	1	0	0	1	0.001	1	0	0	47
OTU784	RT	Chloroflexi	1	0	0	1	0.001	1	0	0	48
OTU2214	RT	Bacteroidota	1	0	0	1	0.001	1	0	0	48
OTU1561	RT	Planctomycetota	1	0	0	1	0.001	1	0	0	49
OTU574	AT	Actinobacteriota	1	0	0	1	0.001	1	0	0	49
OTU9065	RT	Proteobacteria	1	0	0	1	0.001	1	0	0	50
OTU3614	RT	Chloroflexi	1	0	0	1	0.001	1	0	0	50
OTU1460	RT	Planctomycetota	1	0	0	1	0.001	1	0	0	51
OTU228	RT	Chloroflexi	1	0	0	1	0.001	1	0	0	51
OTU1564	RT	Proteobacteria	1	0	0	1	0.001	1	0	0	52
OTU1657	RT	Bacteroidota	1	0	0	1	0.001	1	0	0	52
OTU1412	RT	Sumerlaeota	1	0	0	1	0.001	1	0	0	53
OTU2578	RT	Actinobacteriota	1	0	0	1	0.001	1	0	0	53
OTU1103	AT	Bacteroidota	1	0	0	1	0.001	1	0	0	54
OTU29	RT	Acidobacteriota	1	0	0	1	0.001	1	0	0	54
OTU1565	RT	Gemmatimonadota	1	0	0	1	0.001	1	0	0	55
OTU8344	RT	Acidobacteriota	1	0	0	1	0.001	1	0	0	55
OTU521	RT	Gemmatimonadota	1	0	0	1	0.001	1	0	0	56
OTU9269	RT	Gemmatimonadota	1	0	0	1	0.001	1	0	0	56
OTU3837	RT	Bacteroidota	1	0	0	1	0.001	1	0	0	57
OTU5430	RT	Acidobacteriota	1	0	0	1	0.001	1	0	0	57
OTU1273	RT	Unclassified Bacteria	1	0	0	1	0.001	1	0	0	58
OTU5798	AT	Bacteroidota	1	0	0	1	0.001	1	0	0	58
OTU8686	RT	NB1-j	1	0	0	1	0.001	1	0	0	59
OTU325	RT	Desulfobacterota	1	0	0	1	0.001	1	0	0	59
OTU1613	RT	Desulfobacterota	1	0	0	1	0.001	1	0	0	60
OTU21	RT	Chloroflexi	1	0	0	1	0.001	1	0	0	60
OTU3386	RT	Proteobacteria	1	0	0	1	0.001	1	0	0	61
OTU3301	RT	Bacteroidota	1	0	0	1	0.001	1	0	0	61
OTU1489	RT	Chloroflexi	1	0	0	1	0.001	1	0	0	62
OTU422	RT	Bacteroidota	1	0	0	1	0.001	1	0	0	62
OTU3215	RT	Planctomycetota	1	0	0	1	0.001	1	0	0	63
OTU3743	RT	Bacteroidota	1	0	0	1	0.001	1	0	0	63
OTU1296	RT	Proteobacteria	1	0	0	1	0.001	1	0	0	64
OTU4075	RT	Planctomycetota	1	0	0	1	0.001	1	0	0	64

## Sheet: Table S6
Table S6. The topological properties of co-occurrence network of mound community in middle marsh.
OTU taxon	Label	Plylum	Degree	Clustering coefficient	Betweenness centrality	Closeness centrality	Eigenvector centrality	Eccentricity centrality	No. Triangle	Hub node	Module ID
OTU8711	AT	Proteobacteria	3	0.333	3	0.8	0.887	2	1	0.475	1
OTU2986	RT	Planctomycetota	3	0.667	1	0.8	1	2	2	0.537	1
OTU7413	RT	Bacteroidota	3	0.667	1	0.8	1	2	2	0.537	1
OTU8388	RT	Proteobacteria	2	1	0	0.571	0.756	3	1	0.407	1
OTU7717	RT	Proteobacteria	1	0	0	0.5	0.338	3	0	0.18	1
OTU2058	RT	Unclassified Bacteria	2	1	0	1	0.24	1	1	0	2
OTU8365	RT	Proteobacteria	2	1	0	1	0.24	1	1	0	2
OTU23	RT	Hydrogenedentes	2	1	0	1	0.24	1	1	0	2
OTU9808	RT	Planctomycetota	2	1	0	1	0.24	1	1	0	3
OTU6884	RT	Firmicutes	2	1	0	1	0.24	1	1	0	3
OTU1872	RT	Bacteroidota	2	1	0	1	0.24	1	1	0	3
OTU9267	RT	Chloroflexi	2	0	1	1	0.078	1	0	0	4
OTU10704	RT	Planctomycetota	1	0	0	0.667	0.055	2	0	0	4
OTU5720	RT	Bacteroidota	1	0	0	0.667	0.055	2	0	0	4
OTU10189	RT	Proteobacteria	2	0	1	1	0.078	1	0	0	5
OTU7343	RT	Planctomycetota	1	0	0	0.667	0.055	2	0	0	5
OTU9	RT	Actinobacteriota	1	0	0	0.667	0.055	2	0	0	5
OTU3323	MT	Proteobacteria	1	0	0	1	0.023	1	0	0	6
OTU10198	RT	Proteobacteria	1	0	0	1	0.023	1	0	0	6
OTU6717	RT	Proteobacteria	1	0	0	1	0.023	1	0	0	7
OTU2678	RT	NB1-j	1	0	0	1	0.023	1	0	0	7
OTU943	RT	Proteobacteria	1	0	0	1	0.023	1	0	0	8
OTU3727	RT	Bacteroidota	1	0	0	1	0.023	1	0	0	8
OTU2270	RT	Proteobacteria	1	0	0	1	0.023	1	0	0	9
OTU225	RT	Acidobacteriota	1	0	0	1	0.023	1	0	0	9
OTU2222	RT	Bacteroidota	1	0	0	1	0.023	1	0	0	10
OTU4591	AT	Bacteroidota	1	0	0	1	0.023	1	0	0	10
OTU12119	AT	Actinobacteriota	1	0	0	1	0.023	1	0	0	11
OTU1624	RT	Acidobacteriota	1	0	0	1	0.023	1	0	0	11
OTU2307	RT	Bacteroidota	1	0	0	1	0.023	1	0	0	12
OTU1363	RT	Bacteroidota	1	0	0	1	0.023	1	0	0	12
OTU3396	RT	Proteobacteria	1	0	0	1	0.023	1	0	0	13
OTU101	RT	Proteobacteria	1	0	0	1	0.023	1	0	0	13
OTU813	RT	Gemmatimonadota	1	0	0	1	0.023	1	0	0	14
OTU2214	RT	Bacteroidota	1	0	0	1	0.023	1	0	0	14
OTU3853	RT	Chloroflexi	1	0	0	1	0.023	1	0	0	15
OTU675	RT	Acidobacteriota	1	0	0	1	0.023	1	0	0	15
OTU3772	RT	Proteobacteria	1	0	0	1	0.023	1	0	0	16
OTU7562	RT	Bacteroidota	1	0	0	1	0.023	1	0	0	16
OTU10407	AT	Proteobacteria	1	0	0	1	0.023	1	0	0	17
OTU7867	RT	Planctomycetota	1	0	0	1	0.023	1	0	0	17
OTU2817	RT	Planctomycetota	1	0	0	1	0.023	1	0	0	18
OTU1559	RT	Chloroflexi	1	0	0	1	0.023	1	0	0	18
OTU2559	RT	Desulfobacterota	1	0	0	1	0.023	1	0	0	19
OTU1449	RT	Bacteroidota	1	0	0	1	0.023	1	0	0	19
OTU10105	RT	Chloroflexi	1	0	0	1	0.023	1	0	0	20
OTU8137	RT	Calditrichota	1	0	0	1	0.023	1	0	0	20
OTU7750	RT	Planctomycetota	1	0	0	1	0.023	1	0	0	21
OTU1784	RT	Acidobacteriota	1	0	0	1	0.023	1	0	0	21
OTU6791	RT	Proteobacteria	1	0	0	1	0.023	1	0	0	22
OTU176	RT	Dadabacteria	1	0	0	1	0.023	1	0	0	22
OTU10433	RT	Gemmatimonadota	1	0	0	1	0.023	1	0	0	23
OTU2033	RT	Acidobacteriota	1	0	0	1	0.023	1	0	0	23
OTU285	RT	Planctomycetota	1	0	0	1	0.023	1	0	0	24
OTU9659	AT	Gemmatimonadota	1	0	0	1	0.023	1	0	0	24
OTU3434	RT	Proteobacteria	1	0	0	1	0.023	1	0	0	25
OTU1481	RT	Chloroflexi	1	0	0	1	0.023	1	0	0	25
OTU1415	RT	Proteobacteria	1	0	0	1	0.023	1	0	0	26
OTU1620	RT	Bacteroidota	1	0	0	1	0.023	1	0	0	26
OTU5363	RT	Proteobacteria	1	0	0	1	0.023	1	0	0	27
OTU8708	RT	Planctomycetota	1	0	0	1	0.023	1	0	0	27
OTU7675	RT	Proteobacteria	1	0	0	1	0.023	1	0	0	28
OTU3456	RT	Planctomycetota	1	0	0	1	0.023	1	0	0	28
OTU362	RT	Proteobacteria	1	0	0	1	0.023	1	0	0	29
OTU133	RT	Entotheonellaeota	1	0	0	1	0.023	1	0	0	29
OTU1617	RT	Planctomycetota	1	0	0	1	0.023	1	0	0	30
OTU4784	RT	MBNT15	1	0	0	1	0.023	1	0	0	30
OTU2969	RT	Planctomycetota	1	0	0	1	0.023	1	0	0	31
OTU453	RT	NB1-j	1	0	0	1	0.023	1	0	0	31
OTU2724	RT	NB1-j	1	0	0	1	0.023	1	0	0	32
OTU3413	RT	Bdellovibrionota	1	0	0	1	0.023	1	0	0	32
OTU2898	RT	Proteobacteria	1	0	0	1	0.023	1	0	0	33
OTU5451	RT	Gemmatimonadota	1	0	0	1	0.023	1	0	0	33
OTU3222	RT	Proteobacteria	1	0	0	1	0.023	1	0	0	34
OTU11660	RT	Proteobacteria	1	0	0	1	0.023	1	0	0	34
OTU80	RT	Proteobacteria	1	0	0	1	0.023	1	0	0	35
OTU8019	RT	Acidobacteriota	1	0	0	1	0.023	1	0	0	35
OTU322	RT	SAR324 clade Marine group B	1	0	0	1	0.023	1	0	0	36
OTU2714	RT	Hydrogenedentes	1	0	0	1	0.023	1	0	0	36
OTU3971	RT	Proteobacteria	1	0	0	1	0.023	1	0	0	37
OTU4949	RT	Myxococcota	1	0	0	1	0.023	1	0	0	37
OTU1767	RT	Planctomycetota	1	0	0	1	0.023	1	0	0	38
OTU9112	RT	Planctomycetota	1	0	0	1	0.023	1	0	0	38
OTU9277	RT	Proteobacteria	1	0	0	1	0.023	1	0	0	39
OTU10005	RT	NB1-j	1	0	0	1	0.023	1	0	0	39
OTU815	RT	Unclassified Bacteria	1	0	0	1	0.023	1	0	0	40
OTU2835	RT	Dependentiae	1	0	0	1	0.023	1	0	0	40
OTU2550	RT	Chloroflexi	1	0	0	1	0.023	1	0	0	41
OTU7384	RT	Bacteroidota	1	0	0	1	0.023	1	0	0	41
OTU3046	RT	Proteobacteria	1	0	0	1	0.023	1	0	0	42
OTU1263	RT	Desulfobacterota	1	0	0	1	0.023	1	0	0	42
OTU901	RT	Gemmatimonadota	1	0	0	1	0.023	1	0	0	43
OTU2582	RT	Chloroflexi	1	0	0	1	0.023	1	0	0	43
OTU3917	RT	Proteobacteria	1	0	0	1	0.023	1	0	0	44
OTU3977	RT	Bacteroidota	1	0	0	1	0.023	1	0	0	44
OTU1452	RT	Chloroflexi	1	0	0	1	0.023	1	0	0	45
OTU820	RT	Chloroflexi	1	0	0	1	0.023	1	0	0	45
OTU7625	RT	Bacteroidota	1	0	0	1	0.023	1	0	0	46
OTU4836	RT	Actinobacteriota	1	0	0	1	0.023	1	0	0	46
OTU8461	RT	Myxococcota	1	0	0	1	0.023	1	0	0	47
OTU2379	RT	Acidobacteriota	1	0	0	1	0.023	1	0	0	47
OTU383	RT	Proteobacteria	1	0	0	1	0.023	1	0	0	48
OTU6937	RT	Gemmatimonadota	1	0	0	1	0.023	1	0	0	48
OTU1019	RT	Latescibacterota	1	0	0	1	0.023	1	0	0	49
OTU694	RT	Desulfobacterota	1	0	0	1	0.023	1	0	0	49
OTU8935	RT	Proteobacteria	1	0	0	1	0.023	1	0	0	50
OTU8868	RT	Dependentiae	1	0	0	1	0.023	1	0	0	50
OTU422	RT	Bacteroidota	1	0	0	1	0.023	1	0	0	51
OTU3232	AT	Bacteroidota	1	0	0	1	0.023	1	0	0	51
OTU7716	RT	Acidobacteriota	1	0	0	1	0.023	1	0	0	52
OTU3550	RT	Acidobacteriota	1	0	0	1	0.023	1	0	0	52
OTU2837	RT	NB1-j	1	0	0	1	0.023	1	0	0	53
OTU50	RT	Chloroflexi	1	0	0	1	0.023	1	0	0	53
OTU1134	RT	Halanaerobiaeota	1	0	0	1	0.023	1	0	0	54
OTU6991	AT	Firmicutes	1	0	0	1	0.023	1	0	0	54
OTU273	RT	Planctomycetota	1	0	0	1	0.023	1	0	0	55
OTU7629	RT	Acidobacteriota	1	0	0	1	0.023	1	0	0	55
OTU4889	RT	Proteobacteria	1	0	0	1	0.023	1	0	0	56
OTU48	RT	Desulfobacterota	1	0	0	1	0.023	1	0	0	56
OTU4512	RT	Proteobacteria	1	0	0	1	0.023	1	0	0	57
OTU962	RT	Chloroflexi	1	0	0	1	0.023	1	0	0	57
OTU8923	RT	Unclassified Bacteria	1	0	0	1	0.023	1	0	0	58
OTU8211	RT	Acidobacteriota	1	0	0	1	0.023	1	0	0	58

## Sheet: Table S7
Table S7. The topological properties of bacterial co-occurrence network of control community in high marsh.
OTU taxon	Label	Plylum	Degree	Clustering coefficient	Betweenness centrality	Closeness centrality	Eigenvector centrality	Eccentricity centrality	No. Triangle	Hub node	Module ID
OTU2159	AT	Bacteroidota	12	0.606	864.27	0.308	0.23	7	40	0	1
OTU1606	RT	Bacteroidota	6	0.467	832	0.262	0.023	9	7	0	1
OTU11541	RT	Actinobacteriota	6	0.533	449.25	0.287	0.039	8	8	0	1
OTU10979	AT	Proteobacteria	6	0.533	409.29	0.286	0.042	8	8	0	1
OTU6449	RT	Firmicutes	11	0.491	286.03	0.277	0.173	9	27	0	1
OTU296	RT	Firmicutes	15	0.486	258.94	0.277	0.273	9	51	0	1
OTU367	RT	Bacteroidota	8	0.286	258.33	0.23	0.05	10	8	0	1
OTU7164	RT	Chloroflexi	16	0.575	254.97	0.309	0.313	8	69	0	1
OTU1428	RT	Bacteroidota	10	0.578	239.76	0.276	0.169	9	26	0	1
OTU3024	RT	Bacteroidota	15	0.619	228.32	0.308	0.304	8	65	0	1
OTU10027	RT	Proteobacteria	14	0.648	209.92	0.305	0.289	8	59	0	1
OTU2585	RT	Acidobacteriota	3	0.333	183	0.193	0.015	11	1	0	1
OTU878	RT	Unclassified Bacteria	7	0.476	167.29	0.233	0.063	10	10	0	1
OTU6892	RT	Planctomycetota	10	0.511	142.9	0.267	0.156	9	23	0	1
OTU915	RT	Acidobacteriota	8	0.643	106.96	0.261	0.147	9	18	0	1
OTU10703	RT	Actinobacteriota	5	0.7	106	0.228	0.055	10	7	0	1
OTU10420	RT	Chloroflexi	4	0.333	87.52	0.268	0.054	8	2	0	1
OTU3039	RT	Chloroflexi	13	0.667	86.12	0.286	0.261	8	52	0	1
OTU10080	RT	Planctomycetota	4	0.5	82.58	0.224	0.035	10	3	0	1
OTU10160	RT	Actinobacteriota	12	0.682	79.18	0.283	0.244	8	45	0	1
OTU1532	AT	Bacteroidota	3	0.333	63	0.242	0.01	9	1	0	1
OTU10815	RT	Planctomycetota	7	0.429	52.8	0.226	0.059	10	9	0	1
OTU3661	RT	Actinobacteriota	12	0.742	49.78	0.291	0.256	8	49	0	1
OTU990	RT	Planctomycetota	9	0.694	45.49	0.252	0.179	9	25	0	1
OTU1924	RT	Proteobacteria	5	0.7	41.61	0.253	0.023	9	7	0	1
OTU687	RT	Chloroflexi	10	0.733	41.15	0.275	0.204	8	33	0	1
OTU10163	RT	Bacteroidota	12	0.788	24.87	0.283	0.258	8	52	0	1
OTU1503	RT	Bacteroidota	6	0.733	21.82	0.268	0.114	8	11	0	1
OTU10701	AT	Actinobacteriota	11	0.873	20	0.282	0.248	8	48	0	1
OTU7360	RT	Planctomycetota	5	0.7	17.78	0.246	0.088	9	7	0	1
OTU1178	RT	Planctomycetota	5	0.7	14.17	0.226	0.046	10	7	0	1
OTU265	RT	Bacteroidota	3	0.667	3.08	0.193	0.016	11	2	0	1
OTU3488	RT	Bacteroidota	3	0.667	2.33	0.187	0.013	11	2	0	1
OTU8726	RT	Actinobacteriota	3	0.667	0.5	0.189	0.011	11	2	0	1
OTU669	RT	Acidobacteriota	3	0.667	0.5	0.189	0.011	11	2	0	1
OTU1242	RT	Planctomycetota	3	0.667	0.5	0.189	0.01	11	2	0	1
OTU10198	RT	Proteobacteria	2	1	0	0.188	0.009	11	1	0	1
OTU2825	RT	Firmicutes	2	1	0	0.184	0.007	11	1	0	1
OTU3137	RT	Chloroflexi	4	1	0	0.215	0.031	10	6	0	1
OTU5744	RT	Acidobacteriota	4	1	0	0.215	0.031	10	6	0	1
OTU520	RT	Proteobacteria	2	1	0	0.203	0.024	10	1	0	1
OTU7388	RT	Planctomycetota	4	1	0	0.242	0.018	9	6	0	1
OTU6670	RT	Actinobacteriota	2	1	0	0.217	0.029	9	1	0	1
OTU1515	RT	Proteobacteria	1	0	0	0.195	0.002	10	0	0	1
OTU110	RT	Methylomirabilota	4	0.333	415.58	0.391	0.071	5	2	0.016	2
OTU229	RT	Planctomycetota	15	0.486	378	0.467	0.658	6	51	0.171	2
OTU3	RT	Firmicutes	10	0.489	163.02	0.407	0.238	6	22	0.052	2
OTU186	RT	Desulfobacterota	21	0.519	87.39	0.446	1	7	109	0.266	2
OTU194	RT	Myxococcota	19	0.596	76.7	0.442	0.969	7	102	0.26	2
OTU2350	RT	Proteobacteria	13	0.577	71.17	0.41	0.402	7	45	0.093	2
OTU147	RT	Proteobacteria	18	0.667	69.93	0.42	0.921	7	102	0.254	2
OTU45	RT	Proteobacteria	15	0.61	59.07	0.424	0.762	7	64	0.206	2
OTU13	RT	Bacteroidota	17	0.699	49.6	0.413	0.892	7	95	0.246	2
OTU240	RT	Proteobacteria	15	0.524	49.15	0.417	0.538	7	55	0.131	2
OTU68	RT	Halanaerobiaeota	15	0.524	49.15	0.417	0.538	7	55	0.131	2
OTU59	RT	Bacteroidota	9	0.778	49	0.327	0.465	8	28	0.13	2
OTU287	RT	Firmicutes	3	0.333	49	0.314	0.026	6	1	0.005	2
OTU1293	RT	Actinobacteriota	17	0.75	46.8	0.42	0.924	7	102	0.255	2
OTU153	RT	Firmicutes	15	0.657	39.65	0.362	0.741	8	69	0.206	2
OTU1	AT	Proteobacteria	16	0.8	36.69	0.413	0.893	7	96	0.247	2
OTU4	RT	Firmicutes	11	0.618	34.43	0.4	0.352	7	34	0.082	2
OTU96	RT	Proteobacteria	5	0.3	33.35	0.365	0.135	7	3	0.032	2
OTU3218	RT	Planctomycetota	7	0.524	29.34	0.314	0.109	8	11	0.02	2
OTU163	RT	Firmicutes	17	0.684	28.45	0.373	0.878	8	93	0.242	2
OTU49	RT	Firmicutes	16	0.742	26.38	0.417	0.896	7	89	0.244	2
OTU51	RT	Gemmatimonadota	10	0.667	24.55	0.376	0.255	7	30	0.055	2
OTU609	RT	Actinobacteriota	6	0.533	22.17	0.309	0.09	8	8	0.017	2
OTU708	RT	Firmicutes	10	0.6	15.12	0.338	0.254	8	27	0.055	2
OTU99	RT	Proteobacteria	12	0.788	15.11	0.333	0.624	8	52	0.175	2
OTU24	RT	Firmicutes	9	0.556	14.08	0.36	0.349	8	20	0.089	2
OTU1489	RT	Chloroflexi	9	0.556	14.08	0.36	0.349	8	20	0.089	2
OTU8	RT	Bacteroidota	10	0.667	13.04	0.345	0.481	8	30	0.131	2
OTU5279	RT	Planctomycetota	9	0.722	12.97	0.352	0.212	7	26	0.044	2
OTU488	RT	Proteobacteria	15	0.724	12.47	0.365	0.802	8	76	0.221	2
OTU107	RT	Proteobacteria	16	0.792	9.96	0.37	0.88	8	95	0.244	2
OTU89	RT	Desulfobacterota	16	0.792	9.96	0.37	0.88	8	95	0.244	2
OTU6421	RT	Proteobacteria	15	0.819	7.54	0.365	0.831	8	86	0.231	2
OTU354	RT	Proteobacteria	8	0.714	5.3	0.352	0.3	8	20	0.072	2
OTU29	RT	Acidobacteriota	5	0.7	3.52	0.307	0.198	8	7	0.055	2
OTU263	RT	Actinobacteriota	5	0.4	2.21	0.316	0.132	8	4	0.032	2
OTU569	RT	Acidobacteriota	5	0.9	0.84	0.323	0.24	8	9	0.066	2
OTU1525	AT	Proteobacteria	3	0.667	0.25	0.275	0.107	9	2	0.03	2
OTU236	RT	Planctomycetota	2	1	0	0.242	0.018	9	1	0.003	2
OTU329	AT	Actinobacteriota	1	0	0	0.248	0.032	9	0	0.009	2
OTU3434	RT	Proteobacteria	1	0	0	0.24	0.003	7	0	0	2
OTU332	RT	Planctomycetota	5	0.1	130.17	0.393	0.011	5	1	0	3
OTU8120	RT	Bacteroidota	7	0.381	128.9	0.421	0.02	6	8	0	3
OTU8819	AT	Proteobacteria	5	0.4	127.73	0.444	0.016	5	4	0	3
OTU9530	RT	Proteobacteria	2	0	63	0.308	0.004	6	0	0	3
OTU3171	RT	Proteobacteria	4	0.333	45.5	0.333	0.011	7	2	0	3
OTU2854	RT	Actinobacteriota	2	0	44	0.247	0.003	7	0	0	3
OTU1269	RT	Planctomycetota	5	0.4	35.17	0.381	0.013	5	4	0	3
OTU7413	RT	Bacteroidota	5	0.6	23	0.32	0.014	7	6	0	3
OTU8222	RT	Planctomycetota	2	0	23	0.258	0.004	8	0	0	3
OTU781	RT	Unclassified Bacteria	2	0	23	0.203	0.002	8	0	0	3
OTU7808	RT	Bacteroidota	2	0	23	0.293	0.004	6	0	0	3
OTU9917	RT	Planctomycetota	4	0.333	22	0.338	0.012	7	2	0	3
OTU7956	RT	Proteobacteria	5	0.6	11.8	0.348	0.014	6	6	0	3
OTU2733	RT	Proteobacteria	5	0.6	11.8	0.348	0.014	6	6	0	3
OTU9928	RT	Planctomycetota	5	0.7	6	0.329	0.015	7	7	0	3
OTU1484	RT	Proteobacteria	4	0.667	3.8	0.316	0.011	7	4	0	3
OTU213	RT	Proteobacteria	4	0.667	3.8	0.316	0.011	7	4	0	3
OTU3628	RT	Proteobacteria	2	0	3.5	0.293	0.004	6	0	0	3
OTU9898	RT	Proteobacteria	2	0	1.83	0.286	0.004	6	0	0	3
OTU1748	RT	Proteobacteria	4	1	0	0.316	0.013	7	6	0	3
OTU3927	RT	Desulfobacterota	4	1	0	0.316	0.013	7	6	0	3
OTU966	RT	Firmicutes	1	0	0	0.207	0.001	9	0	0	3
OTU2869	RT	Planctomycetota	1	0	0	0.17	0.001	9	0	0	3
OTU2467	RT	Acidobacteriota	1	0	0	0.245	0.003	8	0	0	3
OTU1921	AT	Proteobacteria	1	0	0	0.229	0.001	7	0	0	3
OTU4405	RT	Desulfobacterota	6	0.4	80	0.529	0.02	4	6	0	4
OTU10844	RT	Planctomycetota	7	0.333	59.67	0.462	0.017	5	7	0	4
OTU898	RT	Desulfobacterota	7	0.476	54.5	0.5	0.022	4	10	0	4
OTU494	RT	Gemmatimonadota	4	0.5	32	0.383	0.011	5	3	0	4
OTU3255	RT	Gemmatimonadota	6	0.533	17	0.462	0.019	4	8	0	4
OTU1700	RT	Actinobacteriota	3	0.333	17	0.34	0.007	6	1	0	4
OTU3022	RT	Desulfobacterota	2	0	17	0.29	0.004	6	0	0	4
OTU1377	RT	Gemmatimonadota	5	0.6	9.83	0.45	0.016	4	6	0	4
OTU10578	AT	Proteobacteria	5	0.6	5.33	0.391	0.015	5	6	0	4
OTU3869	RT	Chloroflexi	4	0.833	3.67	0.419	0.013	5	5	0	4
OTU4339	RT	Bacteroidota	4	0.833	3.67	0.419	0.013	5	5	0	4
OTU2307	RT	Bacteroidota	4	0.667	1	0.34	0.011	6	4	0	4
OTU5584	AT	Desulfobacterota	3	0.667	1	0.34	0.008	6	2	0	4
OTU1404	RT	Proteobacteria	4	0.833	0.33	0.367	0.014	5	5	0	4
OTU648	RT	Desulfobacterota	3	1	0	0.367	0.01	5	3	0	4
OTU9890	RT	Proteobacteria	2	1	0	0.327	0.007	5	1	0	4
OTU11333	RT	Actinobacteriota	1	0	0	0.257	0.002	7	0	0	4
OTU2850	RT	Desulfobacterota	1	0	0	0.228	0.001	7	0	0	4
OTU1016	RT	Proteobacteria	1	0	0	0.321	0.004	6	0	0	4
OTU10265	RT	Proteobacteria	6	0.267	831.17	0.234	0.017	10	4	0	5
OTU11398	AT	Planctomycetota	6	0.333	358.33	0.201	0.017	11	5	0	5
OTU2829	RT	Planctomycetota	6	0.333	240.67	0.173	0.014	12	5	0	5
OTU9059	RT	Proteobacteria	3	0.333	183	0.195	0.008	11	1	0	5
OTU1136	AT	Chloroflexi	2	0	124	0.165	0.003	12	0	0	5
OTU341	RT	Proteobacteria	4	0.333	88.25	0.198	0.011	11	2	0	5
OTU1007	RT	Bacteroidota	5	0.3	76.17	0.199	0.013	11	3	0	5
OTU9073	RT	Proteobacteria	2	0	63	0.143	0.002	13	0	0	5
OTU7671	RT	Planctomycetota	5	0.4	15.83	0.173	0.013	12	4	0	5
OTU10203	RT	Planctomycetota	3	0.333	3.92	0.172	0.008	12	1	0	5
OTU4356	RT	Proteobacteria	3	0.667	0.33	0.148	0.007	13	2	0	5
OTU1509	RT	Planctomycetota	3	0.667	0.33	0.148	0.007	13	2	0	5
OTU6884	RT	Firmicutes	3	0.667	0.33	0.148	0.007	13	2	0	5
OTU10996	RT	Acidobacteriota	3	0.667	0.33	0.148	0.007	13	2	0	5
OTU10166	RT	Proteobacteria	3	0.667	0.33	0.169	0.009	12	2	0	5
OTU1146	RT	Proteobacteria	2	1	0	0.192	0.006	11	1	0	5
OTU315	RT	Planctomycetota	1	0	0	0.125	0.001	14	0	0	5
OTU1270	RT	Dependentiae	1	0	0	0.165	0.003	12	0	0	5
OTU8837	RT	Acidobacteriota	7	0.524	12.25	0.684	0.036	2	11	0	6
OTU750	RT	Planctomycetota	9	0.556	10.98	0.765	0.047	2	20	0	6
OTU268	RT	Chloroflexi	9	0.556	10.98	0.765	0.047	2	20	0	6
OTU375	AT	Proteobacteria	6	0.667	6.72	0.619	0.031	3	10	0	6
OTU436	RT	Chloroflexi	7	0.667	5.36	0.65	0.036	3	14	0	6
OTU5793	RT	Proteobacteria	6	0.533	4.66	0.565	0.026	3	8	0	6
OTU3780	AT	Cyanobacteria	6	0.667	4.42	0.619	0.032	3	10	0	6
OTU417	RT	Gemmatimonadota	7	0.667	4.23	0.65	0.038	3	14	0	6
OTU6991	AT	Firmicutes	6	0.733	2.65	0.565	0.03	3	11	0	6
OTU1941	RT	Acidobacteriota	6	0.733	2.65	0.565	0.03	3	11	0	6
OTU1222	RT	Chloroflexi	5	0.8	1.09	0.565	0.029	3	8	0	6
OTU1328	RT	Planctomycetota	3	1	0	0.448	0.015	4	3	0	6
OTU841	RT	Chloroflexi	3	1	0	0.433	0.014	4	3	0	6
OTU700	RT	Dependentiae	2	1	0	0.464	0.01	3	1	0	6
OTU247	RT	Desulfobacterota	5	0.3	372.83	0.314	0.016	5	3	0.001	7
OTU428	RT	Planctomycetota	4	0.167	155.5	0.253	0.009	6	1	0	7
OTU410	RT	Desulfobacterota	2	0	96	0.206	0.004	7	0	0	7
OTU182	RT	Acidobacteriota	2	0	49	0.172	0.002	8	0	0	7
OTU62	RT	Firmicutes	5	0.5	37	0.248	0.012	6	5	0	7
OTU11890	RT	Proteobacteria	4	0.667	35	0.246	0.01	6	4	0	7
OTU180	RT	Proteobacteria	4	0.5	7.33	0.207	0.01	7	3	0	7
OTU145	RT	Proteobacteria	3	0.667	1.33	0.249	0.008	6	2	0	7
OTU278	RT	Planctomycetota	3	1	0	0.204	0.008	7	3	0	7
OTU378	RT	Proteobacteria	1	0	0	0.147	0.001	9	0	0	7
OTU639	RT	Actinobacteriota	3	0	16	0.583	0.004	3	0	0	8
OTU7078	RT	Myxococcota	2	0	10	0.5	0.003	3	0	0	8
OTU799	RT	Proteobacteria	2	0	6	0.438	0.003	4	0	0	8
OTU11843	RT	Proteobacteria	2	0	6	0.438	0.003	4	0	0	8
OTU5732	RT	Proteobacteria	2	0	6	0.389	0.002	4	0	0	8
OTU1910	RT	Myxococcota	1	0	0	0.318	0.001	5	0	0	8
OTU7026	RT	Gemmatimonadota	1	0	0	0.318	0.001	5	0	0	8
OTU8336	AT	Proteobacteria	1	0	0	0.292	0.001	5	0	0	8
OTU11456	RT	Gemmatimonadota	3	0.333	6	0.714	0.005	2	1	0	9
OTU10450	RT	Chloroflexi	2	0	4	0.556	0.003	3	0	0	9
OTU2741	RT	Planctomycetota	3	0.667	1.5	0.625	0.005	3	2	0	9
OTU9926	RT	Bacteroidota	3	0.667	1.5	0.625	0.005	3	2	0	9
OTU10407	AT	Proteobacteria	2	1	0	0.455	0.003	4	1	0	9
OTU2843	RT	Planctomycetota	1	0	0	0.385	0.001	4	0	0	9
OTU11575	RT	Chloroflexi	3	0.333	4	0.8	0.004	2	1	0	10
OTU7661	RT	Desulfobacterota	2	0	3	0.667	0.003	2	0	0	10
OTU4363	RT	Proteobacteria	2	1	0	0.571	0.003	3	1	0	10
OTU619	RT	Planctomycetota	2	1	0	0.571	0.003	3	1	0	10
OTU10005	RT	NB1-j	1	0	0	0.444	0.001	3	0	0	10
OTU3653	RT	Planctomycetota	3	0	5	0.8	0.003	2	0	0	11
OTU196	AT	Bacteroidota	2	0	3	0.667	0.003	2	0	0	11
OTU4459	RT	Proteobacteria	1	0	0	0.5	0.002	3	0	0	11
OTU3669	RT	Chloroflexi	1	0	0	0.5	0.002	3	0	0	11
OTU422	RT	Bacteroidota	1	0	0	0.444	0.001	3	0	0	11
OTU2906	RT	Proteobacteria	3	0.333	3	0.8	0.004	2	1	0	12
OTU5966	RT	Proteobacteria	3	0.667	1	0.8	0.005	2	2	0	12
OTU861	RT	Proteobacteria	3	0.667	1	0.8	0.005	2	2	0	12
OTU2905	RT	Planctomycetota	2	1	0	0.571	0.003	3	1	0	12
OTU3232	AT	Bacteroidota	1	0	0	0.5	0.002	3	0	0	12
OTU3064	RT	Planctomycetota	3	0.667	0.5	1	0.004	1	2	0	13
OTU3136	RT	Desulfobacterota	3	0.667	0.5	1	0.004	1	2	0	13
OTU1356	RT	Proteobacteria	2	1	0	0.75	0.003	2	1	0	13
OTU4245	RT	Desulfobacterota	2	1	0	0.75	0.003	2	1	0	13
OTU3581	RT	Proteobacteria	2	0	2	0.75	0.002	2	0	0	14
OTU274	RT	Acidobacteriota	2	0	2	0.75	0.002	2	0	0	14
OTU11559	RT	Proteobacteria	1	0	0	0.5	0.001	3	0	0	14
OTU7270	RT	Desulfobacterota	1	0	0	0.5	0.001	3	0	0	14
OTU627	AT	Firmicutes	3	0.667	0.5	1	0.004	1	2	0	15
OTU3554	RT	Chloroflexi	3	0.667	0.5	1	0.004	1	2	0	15
OTU3441	RT	Unclassified Bacteria	2	1	0	0.75	0.003	2	1	0	15
OTU170	RT	Nitrospirota	2	1	0	0.75	0.003	2	1	0	15
OTU8226	RT	Planctomycetota	2	0	2	0.75	0.002	2	0	0	16
OTU10983	RT	Planctomycetota	2	0	2	0.75	0.002	2	0	0	16
OTU9855	AT	Actinobacteriota	1	0	0	0.5	0.001	3	0	0	16
OTU467	RT	Proteobacteria	1	0	0	0.5	0.001	3	0	0	16
OTU112	RT	Gemmatimonadota	3	0.333	2	1	0.004	1	1	0	17
OTU356	RT	Bacteroidota	2	1	0	0.75	0.003	2	1	0	17
OTU645	RT	Acidobacteriota	2	1	0	0.75	0.003	2	1	0	17
OTU1234	RT	Actinobacteriota	1	0	0	0.6	0.002	2	0	0	17
OTU204	RT	Proteobacteria	2	0	1	1	0.002	1	0	0	18
OTU181	RT	Proteobacteria	1	0	0	0.667	0.001	2	0	0	18
OTU10644	RT	Desulfobacterota	1	0	0	0.667	0.001	2	0	0	18
OTU11871	AT	Desulfobacterota	2	0	1	1	0.002	1	0	0	19
OTU881	RT	FW113	1	0	0	0.667	0.001	2	0	0	19
OTU325	RT	Desulfobacterota	1	0	0	0.667	0.001	2	0	0	19
OTU9273	RT	Bacteroidota	2	0	1	1	0.002	1	0	0	20
OTU20	RT	Myxococcota	1	0	0	0.667	0.001	2	0	0	20
OTU2696	RT	Acidobacteriota	1	0	0	0.667	0.001	2	0	0	20
OTU5309	RT	Chloroflexi	2	0	1	1	0.002	1	0	0	21
OTU165	RT	Proteobacteria	1	0	0	0.667	0.001	2	0	0	21
OTU6690	RT	MBNT15	1	0	0	0.667	0.001	2	0	0	21
OTU2096	RT	Gemmatimonadota	2	1	0	1	0.003	1	1	0	22
OTU217	RT	Chloroflexi	2	1	0	1	0.003	1	1	0	22
OTU8344	RT	Acidobacteriota	2	1	0	1	0.003	1	1	0	22
OTU10140	RT	Unclassified Bacteria	2	1	0	1	0.003	1	1	0	23
OTU48	RT	Desulfobacterota	2	1	0	1	0.003	1	1	0	23
OTU212	RT	Chloroflexi	2	1	0	1	0.003	1	1	0	23
OTU169	RT	Proteobacteria	2	1	0	1	0.003	1	1	0	24
OTU529	RT	Proteobacteria	2	1	0	1	0.003	1	1	0	24
OTU846	RT	Proteobacteria	2	1	0	1	0.003	1	1	0	24
OTU53	RT	NB1-j	2	0	1	1	0.002	1	0	0	25
OTU7154	RT	Latescibacterota	1	0	0	0.667	0.001	2	0	0	25
OTU1725	RT	Chloroflexi	1	0	0	0.667	0.001	2	0	0	25
OTU859	RT	Gemmatimonadota	2	1	0	1	0.003	1	1	0	26
OTU784	RT	Chloroflexi	2	1	0	1	0.003	1	1	0	26
OTU2831	RT	Chloroflexi	2	1	0	1	0.003	1	1	0	26
OTU3204	RT	Chloroflexi	2	0	1	1	0.002	1	0	0	27
OTU430	RT	Proteobacteria	1	0	0	0.667	0.001	2	0	0	27
OTU323	RT	Bdellovibrionota	1	0	0	0.667	0.001	2	0	0	27
OTU625	RT	Firmicutes	2	0	1	1	0.002	1	0	0	28
OTU560	RT	Proteobacteria	1	0	0	0.667	0.001	2	0	0	28
OTU201	RT	Acidobacteriota	1	0	0	0.667	0.001	2	0	0	28
OTU7602	RT	Proteobacteria	2	0	1	1	0.002	1	0	0	29
OTU383	RT	Proteobacteria	1	0	0	0.667	0.001	2	0	0	29
OTU10189	RT	Proteobacteria	1	0	0	0.667	0.001	2	0	0	29
OTU166	RT	Proteobacteria	2	1	0	1	0.003	1	1	0	30
OTU3154	RT	Planctomycetota	2	1	0	1	0.003	1	1	0	30
OTU3278	RT	Chloroflexi	2	1	0	1	0.003	1	1	0	30
OTU9443	RT	Acidobacteriota	2	0	1	1	0.002	1	0	0	31
OTU8054	AT	Actinobacteriota	1	0	0	0.667	0.001	2	0	0	31
OTU105	RT	Proteobacteria	1	0	0	0.667	0.001	2	0	0	31
OTU4305	RT	Proteobacteria	2	0	1	1	0.002	1	0	0	32
OTU2973	RT	Proteobacteria	1	0	0	0.667	0.001	2	0	0	32
OTU511	RT	Actinobacteriota	1	0	0	0.667	0.001	2	0	0	32
OTU239	RT	Planctomycetota	2	0	124	0.164	0.004	12	0	0	33
OTU8923	RT	Unclassified Bacteria	2	0	63	0.142	0.002	13	0	0	33
OTU5798	AT	Bacteroidota	1	0	0	0.125	0.001	14	0	0	33
OTU3191	AT	Proteobacteria	1	0	0	1	0.001	1	0	0	34
OTU6937	RT	Gemmatimonadota	1	0	0	1	0.001	1	0	0	34
OTU2985	AT	Proteobacteria	1	0	0	1	0.001	1	0	0	35
OTU225	RT	Acidobacteriota	1	0	0	1	0.001	1	0	0	35
OTU1884	RT	Desulfobacterota	1	0	0	1	0.001	1	0	0	36
OTU7293	RT	Desulfobacterota	1	0	0	1	0.001	1	0	0	36
OTU4675	RT	Proteobacteria	1	0	0	1	0.001	1	0	0	37
OTU929	RT	Acidobacteriota	1	0	0	1	0.001	1	0	0	37
OTU2958	RT	Desulfobacterota	1	0	0	1	0.001	1	0	0	38
OTU3539	RT	Acidobacteriota	1	0	0	1	0.001	1	0	0	38
OTU1514	RT	Proteobacteria	1	0	0	1	0.001	1	0	0	39
OTU1601	RT	Bacteroidota	1	0	0	1	0.001	1	0	0	39
OTU4554	RT	Proteobacteria	1	0	0	1	0.001	1	0	0	40
OTU1452	RT	Chloroflexi	1	0	0	1	0.001	1	0	0	40
OTU1456	RT	Desulfobacterota	1	0	0	1	0.001	1	0	0	41
OTU733	RT	Acidobacteriota	1	0	0	1	0.001	1	0	0	41
OTU4064	RT	Proteobacteria	1	0	0	1	0.001	1	0	0	42
OTU1229	RT	Actinobacteriota	1	0	0	1	0.001	1	0	0	42
OTU1664	RT	Proteobacteria	1	0	0	1	0.001	1	0	0	43
OTU10211	RT	Proteobacteria	1	0	0	1	0.001	1	0	0	43
OTU11447	AT	Chloroflexi	1	0	0	1	0.001	1	0	0	44
OTU101	RT	Proteobacteria	1	0	0	1	0.001	1	0	0	44
OTU347	RT	Nitrospirota	1	0	0	1	0.001	1	0	0	45
OTU3761	RT	Acidobacteriota	1	0	0	1	0.001	1	0	0	45
OTU2297	RT	Proteobacteria	1	0	0	1	0.001	1	0	0	46
OTU527	RT	NB1-j	1	0	0	1	0.001	1	0	0	46
OTU17	RT	MBNT15	1	0	0	1	0.001	1	0	0	47
OTU1781	RT	Chloroflexi	1	0	0	1	0.001	1	0	0	47
OTU981	RT	Chloroflexi	1	0	0	1	0.001	1	0	0	48
OTU1092	RT	Acidobacteriota	1	0	0	1	0.001	1	0	0	48
OTU10105	RT	Chloroflexi	1	0	0	1	0.001	1	0	0	49
OTU1228	RT	Chloroflexi	1	0	0	1	0.001	1	0	0	49
OTU3772	RT	Proteobacteria	1	0	0	1	0.001	1	0	0	50
OTU5459	RT	Proteobacteria	1	0	0	1	0.001	1	0	0	50
OTU103	RT	Chloroflexi	1	0	0	1	0.001	1	0	0	51
OTU828	RT	Chloroflexi	1	0	0	1	0.001	1	0	0	51
OTU1303	RT	Firmicutes	1	0	0	1	0.001	1	0	0	52
OTU1543	RT	Dadabacteria	1	0	0	1	0.001	1	0	0	52
OTU865	RT	Firmicutes	1	0	0	1	0.001	1	0	0	53
OTU288	RT	Chloroflexi	1	0	0	1	0.001	1	0	0	53
OTU1458	RT	Proteobacteria	1	0	0	1	0.001	1	0	0	54
OTU6366	RT	Planctomycetota	1	0	0	1	0.001	1	0	0	54
OTU4987	RT	MBNT15	1	0	0	1	0.001	1	0	0	55
OTU9693	RT	Chloroflexi	1	0	0	1	0.001	1	0	0	55
OTU70	RT	Proteobacteria	1	0	0	1	0.001	1	0	0	56
OTU677	RT	Actinobacteriota	1	0	0	1	0.001	1	0	0	56
OTU9878	RT	Firmicutes	1	0	0	1	0.001	1	0	0	57
OTU11958	RT	Chloroflexi	1	0	0	1	0.001	1	0	0	57
OTU131	RT	Proteobacteria	1	0	0	1	0.001	1	0	0	58
OTU689	RT	Firmicutes	1	0	0	1	0.001	1	0	0	58
OTU6869	RT	Proteobacteria	1	0	0	1	0.001	1	0	0	59
OTU314	RT	Planctomycetota	1	0	0	1	0.001	1	0	0	59
OTU146	RT	Proteobacteria	1	0	0	1	0.001	1	0	0	60
OTU472	RT	Proteobacteria	1	0	0	1	0.001	1	0	0	60
OTU9896	RT	Planctomycetota	1	0	0	1	0.001	1	0	0	61
OTU9901	RT	Actinobacteriota	1	0	0	1	0.001	1	0	0	61
OTU2508	RT	Chloroflexi	1	0	0	1	0.001	1	0	0	62
OTU749	RT	Chloroflexi	1	0	0	1	0.001	1	0	0	62
OTU27	RT	Planctomycetota	1	0	0	1	0.001	1	0	0	63
OTU418	RT	Firmicutes	1	0	0	1	0.001	1	0	0	63
OTU377	RT	Chloroflexi	1	0	0	1	0.001	1	0	0	64
OTU9208	RT	Actinobacteriota	1	0	0	1	0.001	1	0	0	64
OTU5363	RT	Proteobacteria	1	0	0	1	0.001	1	0	0	65
OTU12170	RT	Chloroflexi	1	0	0	1	0.001	1	0	0	65
OTU790	RT	Firmicutes	1	0	0	1	0.001	1	0	0	66
OTU5227	RT	Bacteroidota	1	0	0	1	0.001	1	0	0	66
OTU501	RT	Unclassified Bacteria	1	0	0	1	0.001	1	0	0	67
OTU1497	RT	Chloroflexi	1	0	0	1	0.001	1	0	0	67
OTU3139	AT	Actinobacteriota	1	0	0	1	0.001	1	0	0	68
OTU759	RT	Chloroflexi	1	0	0	1	0.001	1	0	0	68
OTU362	RT	Proteobacteria	1	0	0	1	0.001	1	0	0	69
OTU3904	RT	Planctomycetota	1	0	0	1	0.001	1	0	0	69
OTU1103	AT	Bacteroidota	1	0	0	1	0.001	1	0	0	70
OTU64	RT	Bacteroidota	1	0	0	1	0.001	1	0	0	70
OTU2717	RT	Chloroflexi	1	0	0	1	0.001	1	0	0	71
OTU262	RT	Chloroflexi	1	0	0	1	0.001	1	0	0	71
OTU2416	AT	Actinobacteriota	1	0	0	1	0.001	1	0	0	72
OTU46	RT	Desulfobacterota	1	0	0	1	0.001	1	0	0	72
OTU574	AT	Actinobacteriota	1	0	0	1	0.001	1	0	0	73
OTU80	RT	Proteobacteria	1	0	0	1	0.001	1	0	0	73
OTU358	RT	Planctomycetota	1	0	0	1	0.001	1	0	0	74
OTU244	RT	Chloroflexi	1	0	0	1	0.001	1	0	0	74
OTU85	RT	Proteobacteria	1	0	0	1	0.001	1	0	0	75
OTU227	RT	Actinobacteriota	1	0	0	1	0.001	1	0	0	75
OTU3495	AT	MBNT15	1	0	0	1	0.001	1	0	0	76
OTU19	RT	Chloroflexi	1	0	0	1	0.001	1	0	0	76
OTU1286	RT	Desulfobacterota	1	0	0	1	0.001	1	0	0	77
OTU290	RT	Acidobacteriota	1	0	0	1	0.001	1	0	0	77
OTU573	RT	Proteobacteria	1	0	0	1	0.001	1	0	0	78
OTU77	RT	NB1-j	1	0	0	1	0.001	1	0	0	78
OTU1280	AT	Firmicutes	1	0	0	1	0.001	1	0	0	79
OTU2504	RT	Acidobacteriota	1	0	0	1	0.001	1	0	0	79
OTU308	RT	Actinobacteriota	1	0	0	1	0.001	1	0	0	80
OTU734	RT	Acidobacteriota	1	0	0	1	0.001	1	0	0	80
OTU2568	RT	Planctomycetota	1	0	0	1	0.001	1	0	0	81
OTU330	RT	Actinobacteriota	1	0	0	1	0.001	1	0	0	81
OTU6195	RT	Proteobacteria	1	0	0	1	0.001	1	0	0	82
OTU109	RT	Chloroflexi	1	0	0	1	0.001	1	0	0	82
OTU52	RT	Planctomycetota	1	0	0	1	0.001	1	0	0	83
OTU9876	RT	Acidobacteriota	1	0	0	1	0.001	1	0	0	83
OTU391	RT	Desulfobacterota	1	0	0	1	0.001	1	0	0	84
OTU7488	RT	Chloroflexi	1	0	0	1	0.001	1	0	0	84
OTU10302	RT	Proteobacteria	1	0	0	1	0.001	1	0	0	85
OTU2727	RT	Planctomycetota	1	0	0	1	0.001	1	0	0	85

## Sheet: Table S8
Table S8. The topological properties of co-occurrence network of burrow community in high marsh.
OTU taxon	Label	Plylum	Degree	Clustering coefficient	Betweenness centrality	Closeness centrality	Eigenvector centrality	Eccentricity centrality	No. Triangle	Hub node	Module ID
OTU2566	RT	Planctomycetota	4	0.5	5	0.857	1	2	5	0.49	1
OTU25	RT	Bacteroidota	2	0.667	2	0.75	0.871	2	4	0.428	1
OTU8243	RT	Bacteroidota	2	0.667	2	0.75	0.871	2	4	0.428	1
OTU10319	RT	Latescibacterota	1	0.667	1.5	0.75	0.906	2	4	0.445	1
OTU10590	RT	Cyanobacteria	1	0.667	0.5	0.6	0.631	3	2	0.309	1
OTU10585	RT	Proteobacteria	4	1	0	0.545	0.439	3	1	0.215	1
OTU2957	RT	Proteobacteria	3	1	0	0.5	0.467	3	1	0.23	1
OTU3145	RT	Acidobacteriota	5	0	7	0.625	0.072	3	0	0	2
OTU2686	RT	Proteobacteria	4	0	6	0.625	0.063	2	0	0	2
OTU10317	RT	Acidobacteriota	4	0	4	0.5	0.048	3	0	0	2
OTU11513	RT	Bacteroidota	3	0	0	0.417	0.037	4	0	0	2
OTU10936	RT	Bacteroidota	3	0	0	0.417	0.037	4	0	0	2
OTU243	RT	Proteobacteria	1	0	0	0.357	0.026	4	0	0	2
OTU10380	RT	Planctomycetota	3	0.333	4	0.714	0.286	2	1	0	3
OTU10656	AT	Proteobacteria	2	0.5	2.5	0.833	0.386	2	3	0	3
OTU2869	RT	Planctomycetota	3	0.5	2.5	0.833	0.386	2	3	0	3
OTU6775	RT	Verrucomicrobiota	3	1	0	0.556	0.253	3	1	0	3
OTU5316	RT	Bacteroidota	2	1	0	0.556	0.253	3	1	0	3
OTU10312	RT	Bacteroidota	2	0	0	0.455	0.095	3	0	0	3
OTU2007	RT	Bacteroidota	4	0.833	0.33	1	0.77	1	5	0	4
OTU11024	RT	Firmicutes	3	0.833	0.33	1	0.77	1	5	0	4
OTU4495	RT	Desulfobacterota	3	0.833	0.33	1	0.77	1	5	0	4
OTU265	RT	Bacteroidota	1	1	0	0.8	0.633	2	3	0	4
OTU2110	RT	Proteobacteria	3	1	0	0.8	0.633	2	3	0	4
OTU10209	RT	Chloroflexi	2	0.5	3	1	0.37	1	3	0	5
OTU5405	AT	Halanaerobiaeota	3	1	0	0.8	0.34	2	3	0	5
OTU6813	RT	Bacteroidota	3	1	0	0.8	0.34	2	3	0	5
OTU11659	RT	Bacteroidota	3	1	0	0.8	0.34	2	3	0	5
OTU3824	RT	Proteobacteria	3	0	0	0.571	0.12	2	0	0	5
OTU9917	RT	Planctomycetota	1	0.333	2	1	0.098	1	1	0	6
OTU10701	AT	Actinobacteriota	3	1	0	0.75	0.083	2	1	0	6
OTU3374	RT	Planctomycetota	2	1	0	0.75	0.083	2	1	0	6
OTU1103	AT	Bacteroidota	2	0	0	0.6	0.045	2	0	0	6
OTU11614	RT	Bacteroidota	3	1	0	1	0.291	1	3	0	7
OTU10341	RT	Unclassified Bacteria	2	1	0	1	0.291	1	3	0	7
OTU11661	RT	Proteobacteria	2	1	0	1	0.291	1	3	0	7
OTU7644	AT	Cyanobacteria	1	1	0	1	0.291	1	3	0	7
OTU5584	AT	Desulfobacterota	4	0.667	0.5	1	0.168	1	2	0	8
OTU6514	RT	Bacteroidota	4	0.667	0.5	1	0.168	1	2	0	8
OTU3187	RT	Proteobacteria	2	1	0	0.75	0.131	2	1	0	8
OTU674	RT	Desulfobacterota	1	1	0	0.75	0.131	2	1	0	8
OTU7706	RT	NB1-j	1	0.333	2	1	0.098	1	1	0	9
OTU28	RT	Actinobacteriota	1	1	0	0.75	0.083	2	1	0	9
OTU1280	AT	Firmicutes	2	1	0	0.75	0.083	2	1	0	9
OTU10273	RT	Firmicutes	1	0	0	0.6	0.045	2	0	0	9
OTU2669	RT	Proteobacteria	3	0	1	1	0.027	1	0	0	10
OTU2637	RT	Chloroflexi	1	0	0	0.667	0.019	2	0	0	10
OTU11050	RT	Proteobacteria	2	0	0	0.667	0.019	2	0	0	10
OTU147	RT	Proteobacteria	4	0	1	1	0.027	1	0	0	11
OTU71	RT	Desulfobacterota	2	0	0	0.667	0.019	2	0	0	11
OTU11630	RT	Bacteroidota	2	0	0	0.667	0.019	2	0	0	11
OTU11226	RT	Acidobacteriota	2	1	0	1	0.062	1	1	0	12
OTU1928	RT	Desulfobacterota	1	1	0	1	0.062	1	1	0	12
OTU5554	RT	Bacteroidota	1	1	0	1	0.062	1	1	0	12
OTU570	RT	Chloroflexi	4	0	1	1	0.027	1	0	0	13
OTU2313	RT	Bacteroidota	2	0	0	0.667	0.019	2	0	0	13
OTU1911	RT	Proteobacteria	1	0	0	0.667	0.019	2	0	0	13
OTU169	RT	Proteobacteria	2	0	1	1	0.027	1	0	0	14
OTU11062	RT	Desulfobacterota	1	0	0	0.667	0.019	2	0	0	14
OTU8952	AT	Chloroflexi	2	0	0	0.667	0.019	2	0	0	14
OTU10296	RT	Bacteroidota	2	1	0	1	0.062	1	1	0	15
OTU7382	RT	Bacteroidota	2	1	0	1	0.062	1	1	0	15
OTU69	RT	Proteobacteria	2	1	0	1	0.062	1	1	0	15
OTU9898	RT	Proteobacteria	2	1	0	1	0.062	1	1	0	16
OTU9808	RT	Planctomycetota	2	1	0	1	0.062	1	1	0	16
OTU11136	RT	Proteobacteria	2	1	0	1	0.062	1	1	0	16
OTU2260	RT	Planctomycetota	2	0	1	1	0.027	1	0	0	17
OTU2266	RT	Myxococcota	1	0	0	0.667	0.019	2	0	0	17
OTU11702	RT	Desulfobacterota	1	0	0	0.667	0.019	2	0	0	17
OTU1054	RT	Firmicutes	2	1	0	1	0.062	1	1	0	18
OTU12170	RT	Chloroflexi	2	1	0	1	0.062	1	1	0	18
OTU2343	RT	Bdellovibrionota	2	1	0	1	0.062	1	1	0	18
OTU11325	RT	Proteobacteria	1	0	0	1	0.009	1	0	0	19
OTU2928	RT	Proteobacteria	1	0	0	1	0.009	1	0	0	19
OTU9865	RT	Planctomycetota	1	0	0	1	0.009	1	0	0	20
OTU1579	RT	Bacteroidota	1	0	0	1	0.009	1	0	0	20
OTU2967	AT	Firmicutes	1	0	0	1	0.009	1	0	0	21
OTU706	RT	Firmicutes	1	0	0	1	0.009	1	0	0	21
OTU114	RT	Proteobacteria	1	0	0	1	0.009	1	0	0	22
OTU1199	RT	Bacteroidota	1	0	0	1	0.009	1	0	0	22
OTU483	RT	Proteobacteria	1	0	0	1	0.009	1	0	0	23
OTU9930	RT	Acidobacteriota	1	0	0	1	0.009	1	0	0	23
OTU1719	RT	Bacteroidota	1	0	0	1	0.009	1	0	0	24
OTU250	RT	Acidobacteriota	1	0	0	1	0.009	1	0	0	24
OTU10644	RT	Desulfobacterota	1	0	0	1	0.009	1	0	0	25
OTU2854	RT	Actinobacteriota	1	0	0	1	0.009	1	0	0	25
OTU2140	RT	Unclassified Bacteria	1	0	0	1	0.009	1	0	0	26
OTU2985	AT	Proteobacteria	1	0	0	1	0.009	1	0	0	26
OTU1377	RT	Gemmatimonadota	1	0	0	1	0.009	1	0	0	27
OTU537	RT	Acidobacteriota	1	0	0	1	0.009	1	0	0	27
OTU836	RT	Chloroflexi	1	0	0	1	0.009	1	0	0	28
OTU7562	RT	Bacteroidota	1	0	0	1	0.009	1	0	0	28
OTU4726	RT	Bacteroidota	1	0	0	1	0.009	1	0	0	29
OTU9630	RT	Acidobacteriota	1	0	0	1	0.009	1	0	0	29
OTU470	RT	Gemmatimonadota	1	0	0	1	0.009	1	0	0	30
OTU452	RT	Chloroflexi	1	0	0	1	0.009	1	0	0	30
OTU7985	RT	Planctomycetota	1	0	0	1	0.009	1	0	0	31
OTU1481	RT	Chloroflexi	1	0	0	1	0.009	1	0	0	31
OTU10597	RT	Unclassified Bacteria	1	0	0	1	0.009	1	0	0	32
OTU513	RT	Myxococcota	1	0	0	1	0.009	1	0	0	32
OTU2499	RT	Desulfobacterota	1	0	0	1	0.009	1	0	0	33
OTU9628	RT	Bacteroidota	1	0	0	1	0.009	1	0	0	33
OTU6727	RT	Firmicutes	1	0	0	1	0.009	1	0	0	34
OTU1912	RT	Acidobacteriota	1	0	0	1	0.009	1	0	0	34
OTU3263	AT	Proteobacteria	1	0	0	1	0.009	1	0	0	35
OTU5363	RT	Proteobacteria	1	0	0	1	0.009	1	0	0	35
OTU9245	RT	Planctomycetota	1	0	0	1	0.009	1	0	0	36
OTU10010	RT	Gemmatimonadota	1	0	0	1	0.009	1	0	0	36
OTU4109	RT	Bacteroidota	1	0	0	1	0.009	1	0	0	37
OTU10967	RT	Actinobacteriota	1	0	0	1	0.009	1	0	0	37
OTU9863	RT	Unclassified Bacteria	1	0	0	1	0.009	1	0	0	38
OTU7968	RT	Unclassified Bacteria	1	0	0	1	0.009	1	0	0	38
OTU1768	RT	Unclassified Bacteria	1	0	0	1	0.009	1	0	0	39
OTU10353	RT	Sumerlaeota	1	0	0	1	0.009	1	0	0	39
OTU878	RT	Unclassified Bacteria	1	0	0	1	0.009	1	0	0	40
OTU9798	RT	Bacteroidota	1	0	0	1	0.009	1	0	0	40
OTU10107	RT	Verrucomicrobiota	1	0	0	1	0.009	1	0	0	41
OTU10445	RT	Bacteroidota	1	0	0	1	0.009	1	0	0	41
OTU1565	RT	Gemmatimonadota	1	0	0	1	0.009	1	0	0	42
OTU1562	RT	Bacteroidota	1	0	0	1	0.009	1	0	0	42
OTU2154	RT	Proteobacteria	1	0	0	1	0.009	1	0	0	43
OTU1513	RT	Chloroflexi	1	0	0	1	0.009	1	0	0	43
OTU2127	RT	Unclassified Bacteria	1	0	0	1	0.009	1	0	0	44
OTU1943	RT	Bacteroidota	1	0	0	1	0.009	1	0	0	44
OTU7723	RT	Proteobacteria	1	0	0	1	0.009	1	0	0	45
OTU8058	RT	Chloroflexi	1	0	0	1	0.009	1	0	0	45
OTU7676	RT	Planctomycetota	1	0	0	1	0.009	1	0	0	46
OTU10112	RT	Chloroflexi	1	0	0	1	0.009	1	0	0	46
OTU9790	RT	Planctomycetota	1	0	0	1	0.009	1	0	0	47
OTU10548	RT	Acidobacteriota	1	0	0	1	0.009	1	0	0	47
OTU7164	RT	Chloroflexi	1	0	0	1	0.009	1	0	0	48
OTU9855	AT	Actinobacteriota	1	0	0	1	0.009	1	0	0	48
OTU9551	RT	Proteobacteria	1	0	0	1	0.009	1	0	0	49
OTU461	RT	Proteobacteria	1	0	0	1	0.009	1	0	0	49
OTU10599	RT	Proteobacteria	1	0	0	1	0.009	1	0	0	50
OTU3391	MT	Actinobacteriota	1	0	0	1	0.009	1	0	0	50
OTU2207	RT	Bacteroidota	1	0	0	1	0.009	1	0	0	51
OTU699	RT	Acidobacteriota	1	0	0	1	0.009	1	0	0	51
OTU486	RT	Proteobacteria	1	0	0	1	0.009	1	0	0	52
OTU2767	RT	Gemmatimonadota	1	0	0	1	0.009	1	0	0	52
OTU813	RT	Gemmatimonadota	1	0	0	1	0.009	1	0	0	53
OTU3232	AT	Bacteroidota	1	0	0	1	0.009	1	0	0	53
OTU4415	RT	Bacteroidota	1	0	0	1	0.009	1	0	0	54
OTU7047	RT	Acidobacteriota	1	0	0	1	0.009	1	0	0	54
OTU4817	RT	Gemmatimonadota	1	0	0	1	0.009	1	0	0	55
OTU2307	RT	Bacteroidota	1	0	0	1	0.009	1	0	0	55
OTU7169	RT	Chloroflexi	1	0	0	1	0.009	1	0	0	56
OTU1428	RT	Bacteroidota	1	0	0	1	0.009	1	0	0	56
OTU2418	RT	Bacteroidota	1	0	0	1	0.009	1	0	0	57
OTU1614	RT	Bacteroidota	1	0	0	1	0.009	1	0	0	57
OTU1059	RT	Actinobacteriota	1	0	0	1	0.009	1	0	0	58
OTU148	RT	Actinobacteriota	1	0	0	1	0.009	1	0	0	58
OTU9216	RT	Planctomycetota	1	0	0	1	0.009	1	0	0	59
OTU3226	RT	Gemmatimonadota	1	0	0	1	0.009	1	0	0	59
OTU10332	RT	Proteobacteria	1	0	0	1	0.009	1	0	0	60
OTU3013	RT	Bdellovibrionota	1	0	0	1	0.009	1	0	0	60
OTU3137	RT	Chloroflexi	1	0	0	1	0.009	1	0	0	61
OTU2615	RT	Bacteroidota	1	0	0	1	0.009	1	0	0	61
OTU2234	RT	Proteobacteria	1	0	0	1	0.009	1	0	0	62
OTU296	RT	Firmicutes	1	0	0	1	0.009	1	0	0	62
OTU1737	RT	Planctomycetota	1	0	0	1	0.009	1	0	0	63
OTU10566	RT	Gemmatimonadota	1	0	0	1	0.009	1	0	0	63
OTU10334	RT	Proteobacteria	1	0	0	1	0.009	1	0	0	64
OTU447	RT	Bacteroidota	1	0	0	1	0.009	1	0	0	64
OTU10140	RT	Unclassified Bacteria	1	0	0	1	0.009	1	0	0	65
OTU11001	RT	Cyanobacteria	1	0	0	1	0.009	1	0	0	65

## Sheet: Table S9
Table S9. The topological properties of co-occurrence network of mound community in high marsh.
OTU taxon	Label	Plylum	Degree	Clustering coefficient	Betweenness centrality	Closeness centrality	Eigenvector centrality	Eccentricity centrality	No. Triangle	Hub node	Module ID
OTU1611	RT	Proteobacteria	12	0.53	261.01	0.324	0.961	8	35	0.325	1
OTU10203	RT	Planctomycetota	3	0.333	156.49	0.261	0.068	9	1	0.019	1
OTU1924	RT	Proteobacteria	13	0.487	149.68	0.293	0.989	8	38	0.336	1
OTU11400	RT	Proteobacteria	11	0.545	112.15	0.306	0.843	8	30	0.287	1
OTU35	RT	Bacteroidota	11	0.582	100.57	0.304	0.91	8	32	0.31	1
OTU915	RT	Acidobacteriota	5	0.5	88.35	0.271	0.265	9	5	0.088	1
OTU1146	RT	Proteobacteria	7	0.667	80.08	0.302	0.568	8	14	0.189	1
OTU11398	AT	Planctomycetota	4	0.667	68.2	0.27	0.238	9	4	0.079	1
OTU10742	RT	Gemmatimonadota	6	0.533	47.8	0.244	0.407	9	8	0.139	1
OTU10012	RT	Bacteroidota	6	0.733	36.18	0.3	0.516	8	11	0.172	1
OTU528	RT	Acidobacteriota	9	0.722	29.21	0.286	0.789	8	26	0.27	1
OTU313	RT	Actinobacteriota	12	0.591	29.02	0.289	1	8	39	0.341	1
OTU3166	RT	Planctomycetota	4	0.667	23	0.232	0.188	9	4	0.062	1
OTU2123	RT	Actinobacteriota	4	0.667	23	0.232	0.188	9	4	0.062	1
OTU10027	RT	Proteobacteria	10	0.622	18.16	0.284	0.836	8	28	0.285	1
OTU546	RT	Nitrospirota	9	0.806	16.6	0.286	0.846	8	29	0.29	1
OTU10703	RT	Actinobacteriota	9	0.806	16.6	0.286	0.846	8	29	0.29	1
OTU3661	RT	Actinobacteriota	4	0.667	9.44	0.254	0.26	9	4	0.088	1
OTU10059	RT	Planctomycetota	6	0.6	5.36	0.235	0.409	9	9	0.138	1
OTU10331	RT	Firmicutes	5	0.9	2.32	0.257	0.426	9	9	0.145	1
OTU1787	RT	Chloroflexi	1	0	0	0.246	0.107	9	0	0.036	1
OTU7247	RT	Actinobacteriota	2	1	0	0.19	0.046	10	1	0.014	1
OTU574	AT	Actinobacteriota	1	0	0	0.197	0.046	10	0	0.016	1
OTU10220	RT	Bacteroidota	7	0.429	393.51	0.338	0.308	7	9	0.084	2
OTU6892	RT	Planctomycetota	4	0.167	257	0.257	0.046	8	1	0.004	2
OTU149	RT	Planctomycetota	4	0.333	223.93	0.267	0.036	8	2	0.003	2
OTU1174	RT	NB1-j	5	0.2	221.97	0.279	0.058	7	2	0.004	2
OTU787	RT	Chloroflexi	6	0.467	218	0.31	0.113	7	7	0.015	2
OTU11402	RT	Firmicutes	4	0.333	215	0.222	0.026	9	2	0	2
OTU8194	AT	Proteobacteria	6	0.6	157.09	0.31	0.119	7	9	0.016	2
OTU10204	RT	Planctomycetota	6	0.6	126.7	0.318	0.121	6	9	0.016	2
OTU343	RT	Planctomycetota	6	0.6	126.7	0.318	0.121	6	9	0.016	2
OTU3154	RT	Planctomycetota	4	0.333	92	0.161	0.019	11	2	0	2
OTU7360	RT	Planctomycetota	3	0.667	66	0.188	0.019	10	2	0	2
OTU855	MT	Chloroflexi	3	0.667	66	0.188	0.019	10	2	0	2
OTU990	RT	Planctomycetota	3	0.667	62.86	0.242	0.027	8	2	0.001	2
OTU11758	RT	Planctomycetota	4	0.5	47	0.257	0.063	7	3	0.005	2
OTU10112	RT	Chloroflexi	2	0	47	0.24	0.021	8	0	0.002	2
OTU295	RT	Planctomycetota	1	0	0	0.219	0.012	8	0	0	2
OTU167	RT	Planctomycetota	1	0	0	0.205	0.012	8	0	0.001	2
OTU1348	RT	Firmicutes	2	1	0	0.14	0.01	12	1	0	2
OTU2825	RT	Firmicutes	2	1	0	0.14	0.01	12	1	0	2
OTU823	RT	Planctomycetota	1	0	0	0.205	0.009	9	0	0	2
OTU445	RT	Planctomycetota	1	0	0	0.194	0.005	9	0	0	2
OTU3139	AT	Actinobacteriota	7	0.476	56.58	0.514	0.112	4	10	0	3
OTU729	RT	Proteobacteria	9	0.417	51.6	0.5	0.149	5	15	0	3
OTU9912	RT	Actinobacteriota	4	0.167	46	0.353	0.019	5	1	0	3
OTU11379	RT	Proteobacteria	2	0	42.67	0.419	0.026	4	0	0	3
OTU11271	AT	Actinobacteriota	6	0.533	18.93	0.391	0.088	6	8	0	3
OTU4208	AT	Proteobacteria	4	0.5	17.33	0.419	0.063	4	3	0	3
OTU1159	RT	Verrucomicrobiota	3	0.333	17	0.277	0.012	6	1	0	3
OTU3228	RT	Proteobacteria	6	0.6	12.17	0.45	0.106	5	9	0	3
OTU483	RT	Proteobacteria	2	0	9.33	0.353	0.018	5	0	0	3
OTU9968	RT	Actinobacteriota	5	0.6	7.8	0.383	0.083	6	6	0	3
OTU959	RT	Proteobacteria	4	0.667	6.36	0.429	0.081	5	4	0	3
OTU408	RT	Proteobacteria	6	0.667	5.92	0.45	0.107	5	10	0	3
OTU11324	RT	Proteobacteria	5	0.7	4.27	0.383	0.083	6	7	0	3
OTU6343	RT	Proteobacteria	4	0.667	3.71	0.391	0.077	6	4	0	3
OTU2296	RT	Proteobacteria	4	0.667	1.33	0.305	0.053	7	4	0	3
OTU11855	RT	Planctomycetota	4	1	0	0.419	0.084	5	6	0	3
OTU529	RT	Proteobacteria	2	1	0	0.29	0.027	7	1	0	3
OTU11325	RT	Proteobacteria	2	1	0	0.273	0.011	6	1	0	3
OTU10845	RT	Bacteroidota	1	0	0	0.22	0.005	7	0	0	3
OTU8407	RT	Planctomycetota	6	0.467	40.33	0.517	0.057	4	7	0	4
OTU1835	RT	Planctomycetota	6	0.333	38.17	0.5	0.05	4	5	0	4
OTU9804	RT	Bacteroidota	4	0.5	36	0.484	0.04	4	3	0	4
OTU8030	RT	Gemmatimonadota	4	0.5	26	0.405	0.033	5	3	0	4
OTU11191	RT	Chloroflexi	2	0	26	0.366	0.012	5	0	0	4
OTU10575	RT	Acidobacteriota	3	0.333	14	0.366	0.021	5	1	0	4
OTU1089	RT	Chloroflexi	2	0	14	0.306	0.01	6	0	0	4
OTU1094	RT	Actinobacteriota	2	0	14	0.283	0.006	6	0	0	4
OTU10763	RT	Unclassified Bacteria	5	0.5	10.5	0.469	0.05	4	5	0	4
OTU3894	AT	Bacteroidota	4	0.667	3.33	0.405	0.04	5	4	0	4
OTU2154	RT	Proteobacteria	3	0.667	1.67	0.375	0.029	5	2	0	4
OTU439	RT	Acidobacteriota	3	1	0	0.385	0.03	5	3	0	4
OTU6337	RT	Proteobacteria	1	0	0	0.341	0.012	5	0	0	4
OTU3905	RT	Acidobacteriota	1	0	0	0.273	0.006	6	0	0	4
OTU7274	RT	Chloroflexi	1	0	0	0.238	0.004	7	0	0	4
OTU9513	RT	NB1-j	1	0	0	0.224	0.003	7	0	0	4
OTU1059	RT	Actinobacteriota	4	0.167	14	0.636	0.014	3	1	0	5
OTU96	RT	Proteobacteria	3	0.333	10	0.583	0.012	3	1	0	5
OTU10189	RT	Proteobacteria	2	0	6	0.467	0.007	4	0	0	5
OTU2594	RT	Proteobacteria	2	0	6	0.438	0.007	4	0	0	5
OTU10080	RT	Planctomycetota	2	1	0	0.5	0.01	3	1	0	5
OTU3171	RT	Proteobacteria	1	0	0	0.412	0.005	4	0	0	5
OTU9991	RT	Dependentiae	1	0	0	0.333	0.003	5	0	0	5
OTU1109	RT	Proteobacteria	1	0	0	0.318	0.003	5	0	0	5
OTU1814	RT	Proteobacteria	3	0.333	9	0.667	0.012	2	1	0	6
OTU2829	RT	Planctomycetota	3	0.333	8	0.6	0.011	3	1	0	6
OTU10679	RT	Bacteroidota	3	0.333	5	0.545	0.011	3	1	0	6
OTU8185	AT	Bacteroidota	2	1	0	0.5	0.009	3	1	0	6
OTU2751	RT	Proteobacteria	2	1	0	0.429	0.008	4	1	0	6
OTU10781	RT	Bacteroidota	2	1	0	0.429	0.008	4	1	0	6
OTU10754	RT	Proteobacteria	1	0	0	0.375	0.004	4	0	0	6
OTU9865	RT	Planctomycetota	3	0.333	8	0.6	0.013	3	1	0	7
OTU12170	RT	Chloroflexi	3	0.333	5	0.5	0.012	4	1	0	7
OTU151	RT	Proteobacteria	2	0	5	0.462	0.007	4	0	0	7
OTU1314	RT	Bacteroidota	3	0.667	3	0.6	0.014	3	2	0	7
OTU1975	RT	Acidobacteriota	3	0.667	3	0.6	0.014	3	2	0	7
OTU411	RT	Gemmatimonadota	1	0	0	0.353	0.005	5	0	0	7
OTU836	RT	Chloroflexi	1	0	0	0.333	0.003	5	0	0	7
OTU3297	RT	Acidobacteriota	3	0	179	0.212	0.015	9	0	0	8
OTU1269	RT	Planctomycetota	2	0	92	0.178	0.008	10	0	0	8
OTU2008	RT	Chloroflexi	2	0	47	0.153	0.005	11	0	0	8
OTU205	RT	Planctomycetota	1	0	0	0.176	0.005	10	0	0	8
OTU7663	RT	Planctomycetota	1	0	0	0.133	0.003	12	0	0	8
OTU320	RT	Chloroflexi	3	0.333	3	0.8	0.012	2	1	0	9
OTU586	RT	Planctomycetota	3	0.667	1	0.8	0.013	2	2	0	9
OTU340	RT	Planctomycetota	3	0.667	1	0.8	0.013	2	2	0	9
OTU617	RT	Proteobacteria	2	1	0	0.571	0.009	3	1	0	9
OTU10737	RT	Actinobacteriota	1	0	0	0.5	0.004	3	0	0	9
OTU10140	RT	Unclassified Bacteria	2	0	2	0.75	0.005	2	0	0	10
OTU2907	RT	Proteobacteria	2	0	2	0.75	0.005	2	0	0	10
OTU486	RT	Proteobacteria	1	0	0	0.5	0.003	3	0	0	10
OTU590	RT	Acidobacteriota	1	0	0	0.5	0.003	3	0	0	10
OTU3642	RT	Chloroflexi	2	0	2	0.75	0.005	2	0	0	11
OTU2424	RT	Acidobacteriota	2	0	2	0.75	0.005	2	0	0	11
OTU11542	RT	Proteobacteria	1	0	0	0.5	0.003	3	0	0	11
OTU10717	RT	Actinobacteriota	1	0	0	0.5	0.003	3	0	0	11
OTU8537	RT	Planctomycetota	3	0	3	1	0.007	1	0	0	12
OTU11661	RT	Proteobacteria	1	0	0	0.6	0.004	2	0	0	12
OTU8885	RT	Bacteroidota	1	0	0	0.6	0.004	2	0	0	12
OTU675	RT	Acidobacteriota	1	0	0	0.6	0.004	2	0	0	12
OTU10187	RT	Planctomycetota	3	0.333	2	1	0.009	1	1	0	13
OTU9935	RT	Planctomycetota	2	1	0	0.75	0.007	2	1	0	13
OTU10014	RT	Planctomycetota	2	1	0	0.75	0.007	2	1	0	13
OTU9896	RT	Planctomycetota	1	0	0	0.6	0.004	2	0	0	13
OTU6729	RT	Chloroflexi	2	0	1	1	0.004	1	0	0	14
OTU317	RT	Chloroflexi	1	0	0	0.667	0.003	2	0	0	14
OTU118	RT	Acidobacteriota	1	0	0	0.667	0.003	2	0	0	14
OTU161	RT	Actinobacteriota	2	0	1	1	0.004	1	0	0	15
OTU7222	RT	Proteobacteria	1	0	0	0.667	0.003	2	0	0	15
OTU435	RT	Planctomycetota	1	0	0	0.667	0.003	2	0	0	15
OTU4766	RT	Proteobacteria	2	0	1	1	0.004	1	0	0	16
OTU8717	RT	Unclassified Bacteria	1	0	0	0.667	0.003	2	0	0	16
OTU1700	RT	Actinobacteriota	1	0	0	0.667	0.003	2	0	0	16
OTU3886	RT	Actinobacteriota	2	0	1	1	0.004	1	0	0	17
OTU2342	AT	Proteobacteria	1	0	0	0.667	0.003	2	0	0	17
OTU8348	RT	Planctomycetota	1	0	0	0.667	0.003	2	0	0	17
OTU9994	RT	Calditrichota	2	0	1	1	0.004	1	0	0	18
OTU10332	RT	Proteobacteria	1	0	0	0.667	0.003	2	0	0	18
OTU3278	RT	Chloroflexi	1	0	0	0.667	0.003	2	0	0	18
OTU11177	RT	Planctomycetota	2	0	1	1	0.004	1	0	0	19
OTU7359	RT	Proteobacteria	1	0	0	0.667	0.003	2	0	0	19
OTU11150	RT	Planctomycetota	1	0	0	0.667	0.003	2	0	0	19
OTU4549	RT	Proteobacteria	2	1	0	1	0.006	1	1	0	20
OTU7215	RT	Proteobacteria	2	1	0	1	0.006	1	1	0	20
OTU7179	RT	Hydrogenedentes	2	1	0	1	0.006	1	1	0	20
OTU444	RT	Proteobacteria	2	0	1	1	0.004	1	0	0	21
OTU858	RT	Planctomycetota	1	0	0	0.667	0.003	2	0	0	21
OTU7644	AT	Cyanobacteria	1	0	0	0.667	0.003	2	0	0	21
OTU10834	RT	Proteobacteria	2	1	0	1	0.006	1	1	0	22
OTU7318	RT	Proteobacteria	2	1	0	1	0.006	1	1	0	22
OTU243	RT	Proteobacteria	2	1	0	1	0.006	1	1	0	22
OTU263	RT	Actinobacteriota	2	0	1	1	0.004	1	0	0	23
OTU2928	RT	Proteobacteria	1	0	0	0.667	0.003	2	0	0	23
OTU9972	RT	Planctomycetota	1	0	0	0.667	0.003	2	0	0	23
OTU253	RT	Planctomycetota	2	0	1	1	0.004	1	0	0	24
OTU844	RT	Proteobacteria	1	0	0	0.667	0.003	2	0	0	24
OTU1086	RT	Firmicutes	1	0	0	0.667	0.003	2	0	0	24
OTU4323	AT	Proteobacteria	1	0	0	1	0.002	1	0	0	25
OTU7698	RT	Planctomycetota	1	0	0	1	0.002	1	0	0	25
OTU101	RT	Proteobacteria	1	0	0	1	0.002	1	0	0	26
OTU925	RT	Chloroflexi	1	0	0	1	0.002	1	0	0	26
OTU11849	RT	Proteobacteria	1	0	0	1	0.002	1	0	0	27
OTU470	RT	Gemmatimonadota	1	0	0	1	0.002	1	0	0	27
OTU8810	RT	Proteobacteria	1	0	0	1	0.002	1	0	0	28
OTU467	RT	Proteobacteria	1	0	0	1	0.002	1	0	0	28
OTU4274	RT	Proteobacteria	1	0	0	1	0.002	1	0	0	29
OTU3263	AT	Proteobacteria	1	0	0	1	0.002	1	0	0	29
OTU1809	RT	Proteobacteria	1	0	0	1	0.002	1	0	0	30
OTU4363	RT	Proteobacteria	1	0	0	1	0.002	1	0	0	30
OTU2386	RT	Proteobacteria	1	0	0	1	0.002	1	0	0	31
OTU1579	RT	Bacteroidota	1	0	0	1	0.002	1	0	0	31
OTU3479	RT	Chloroflexi	1	0	0	1	0.002	1	0	0	32
OTU290	RT	Acidobacteriota	1	0	0	1	0.002	1	0	0	32
OTU98	RT	Chloroflexi	1	0	0	1	0.002	1	0	0	33
OTU25	RT	Bacteroidota	1	0	0	1	0.002	1	0	0	33
OTU7659	RT	Proteobacteria	1	0	0	1	0.002	1	0	0	34
OTU7353	AT	Proteobacteria	1	0	0	1	0.002	1	0	0	34
OTU178	RT	Planctomycetota	1	0	0	1	0.002	1	0	0	35
OTU790	RT	Firmicutes	1	0	0	1	0.002	1	0	0	35
OTU3374	RT	Planctomycetota	1	0	0	1	0.002	1	0	0	36
OTU10786	RT	Actinobacteriota	1	0	0	1	0.002	1	0	0	36
OTU7244	AT	Chloroflexi	1	0	0	1	0.002	1	0	0	37
OTU1930	RT	Chloroflexi	1	0	0	1	0.002	1	0	0	37
OTU1007	RT	Bacteroidota	1	0	0	1	0.002	1	0	0	38
OTU1562	RT	Bacteroidota	1	0	0	1	0.002	1	0	0	38
OTU3775	RT	Chloroflexi	1	0	0	1	0.002	1	0	0	39
OTU306	RT	Acidobacteriota	1	0	0	1	0.002	1	0	0	39
OTU11433	RT	Bacteroidota	1	0	0	1	0.002	1	0	0	40
OTU3933	RT	Bacteroidota	1	0	0	1	0.002	1	0	0	40
OTU681	RT	Proteobacteria	1	0	0	1	0.002	1	0	0	41
OTU593	RT	Dadabacteria	1	0	0	1	0.002	1	0	0	41
OTU9245	RT	Planctomycetota	1	0	0	1	0.002	1	0	0	42
OTU8686	RT	NB1-j	1	0	0	1	0.002	1	0	0	42
OTU1456	RT	Desulfobacterota	1	0	0	1	0.002	1	0	0	43
OTU119	RT	Chloroflexi	1	0	0	1	0.002	1	0	0	43
OTU8118	RT	Planctomycetota	1	0	0	1	0.002	1	0	0	44
OTU464	RT	Planctomycetota	1	0	0	1	0.002	1	0	0	44
OTU10681	AT	Proteobacteria	1	0	0	1	0.002	1	0	0	45
OTU3266	RT	Bacteroidota	1	0	0	1	0.002	1	0	0	45
OTU1628	RT	Gemmatimonadota	1	0	0	1	0.002	1	0	0	46
OTU9878	RT	Firmicutes	1	0	0	1	0.002	1	0	0	46
OTU940	RT	Dependentiae	1	0	0	1	0.002	1	0	0	47
OTU6784	RT	Acidobacteriota	1	0	0	1	0.002	1	0	0	47
OTU2410	RT	Actinobacteriota	1	0	0	1	0.002	1	0	0	48
OTU9930	RT	Acidobacteriota	1	0	0	1	0.002	1	0	0	48
OTU7968	RT	Unclassified Bacteria	1	0	0	1	0.002	1	0	0	49
OTU777	RT	Planctomycetota	1	0	0	1	0.002	1	0	0	49
OTU995	RT	Chloroflexi	1	0	0	1	0.002	1	0	0	50
OTU1234	RT	Actinobacteriota	1	0	0	1	0.002	1	0	0	50
OTU4136	RT	Planctomycetota	1	0	0	1	0.002	1	0	0	51
OTU51	RT	Gemmatimonadota	1	0	0	1	0.002	1	0	0	51
OTU7164	RT	Chloroflexi	1	0	0	1	0.002	1	0	0	52
OTU2585	RT	Acidobacteriota	1	0	0	1	0.002	1	0	0	52
OTU11575	RT	Chloroflexi	1	0	0	1	0.002	1	0	0	53
OTU11251	RT	Actinobacteriota	1	0	0	1	0.002	1	0	0	53
OTU10174	RT	Planctomycetota	1	0	0	1	0.002	1	0	0	54
OTU661	RT	Acidobacteriota	1	0	0	1	0.002	1	0	0	54
OTU7757	RT	Proteobacteria	1	0	0	1	0.002	1	0	0	55
OTU10273	RT	Firmicutes	1	0	0	1	0.002	1	0	0	55
OTU2834	RT	Actinobacteriota	1	0	0	1	0.002	1	0	0	56
OTU11541	RT	Actinobacteriota	1	0	0	1	0.002	1	0	0	56
OTU9550	RT	Gemmatimonadota	1	0	0	1	0.002	1	0	0	57
OTU7202	RT	Acidobacteriota	1	0	0	1	0.002	1	0	0	57
OTU5116	RT	Planctomycetota	1	0	0	1	0.002	1	0	0	58
OTU699	RT	Acidobacteriota	1	0	0	1	0.002	1	0	0	58
OTU10433	RT	Gemmatimonadota	1	0	0	1	0.002	1	0	0	59
OTU9910	RT	Actinobacteriota	1	0	0	1	0.002	1	0	0	59
OTU9655	RT	Proteobacteria	1	0	0	1	0.002	1	0	0	60
OTU303	RT	Firmicutes	1	0	0	1	0.002	1	0	0	60
OTU6824	RT	Planctomycetota	1	0	0	1	0.002	1	0	0	61
OTU11448	RT	Actinobacteriota	1	0	0	1	0.002	1	0	0	61
OTU10124	RT	Planctomycetota	1	0	0	1	0.002	1	0	0	62
OTU10011	RT	Planctomycetota	1	0	0	1	0.002	1	0	0	62
OTU4011	RT	Chloroflexi	1	0	0	1	0.002	1	0	0	63
OTU1784	RT	Acidobacteriota	1	0	0	1	0.002	1	0	0	63
OTU1072	RT	Planctomycetota	1	0	0	1	0.002	1	0	0	64
OTU589	RT	Planctomycetota	1	0	0	1	0.002	1	0	0	64
OTU3046	RT	Proteobacteria	1	0	0	1	0.002	1	0	0	65
OTU10351	AT	Firmicutes	1	0	0	1	0.002	1	0	0	65
OTU9665	RT	Unclassified Bacteria	1	0	0	1	0.002	1	0	0	66
OTU9894	RT	Bacteroidota	1	0	0	1	0.002	1	0	0	66
OTU8544	RT	Planctomycetota	1	0	0	1	0.002	1	0	0	67
OTU281	RT	Acidobacteriota	1	0	0	1	0.002	1	0	0	67
OTU10700	RT	Gemmatimonadota	1	0	0	1	0.002	1	0	0	68
OTU8346	RT	Acidobacteriota	1	0	0	1	0.002	1	0	0	68
OTU9790	RT	Planctomycetota	1	0	0	1	0.002	1	0	0	69
OTU6899	RT	MBNT15	1	0	0	1	0.002	1	0	0	69
